# Supplementary material for: HSP70 Gene Family in Brassica rapa: Genome-Wide Identification, Characterization, and Expression Patterns in Response to Heat and Cold Stress
Source: Cells. 2022 Jul 27;11(15):2316. doi: 10.3390/cells11152316 (PMC9367284; doi:10.3390/cells11152316)
Supplement: Supplementary file 1 [file cells-11-02316-s001.zip]

Archive with 5 entries (5 files):
- cells-1760509-supplementary.xlsx
- Gene Ontology-S3.xlsx
- MicroRNAs- S2.xlsx
- PRIMER QRT.PCR-S4.xlsx
- Promoter-S1.xlsx
