# Supplementary material for: HSP70 Gene Family in Brassica rapa: Genome-Wide Identification, Characterization, and Expression Patterns in Response to Heat and Cold Stress
Source: Cells. 2022 Jul 27;11(15):2316. doi: 10.3390/cells11152316 (PMC9367284; doi:10.3390/cells11152316)
Supplement: Supplementary file 1 [file cells-11-02316-s001.zip › cells-1760509-supplementary.xlsx]

## Sheet: S1
S1-Promoter Cis-elements
BraA01g001130.3C	TCCC-motif	TCTCCCT	119	7	+	Spinacia oleracea	part of a light responsive element
BraA01g001130.3C	I-box	AAGATAAGGCT	1556	10	+	Gossypium hirsutum	part of a light responsive element
BraA01g001130.3C	Unnamed__4	CTCC	94	4	+	Petroselinum hortense
BraA01g001130.3C	Unnamed__4	CTCC	120	4	+	Petroselinum hortense
BraA01g001130.3C	Unnamed__4	CTCC	144	4	-	Petroselinum hortense
BraA01g001130.3C	Unnamed__4	CTCC	154	4	-	Petroselinum hortense
BraA01g001130.3C	Unnamed__4	CTCC	390	4	-	Petroselinum hortense
BraA01g001130.3C	Unnamed__4	CTCC	684	4	-	Petroselinum hortense
BraA01g001130.3C	Unnamed__4	CTCC	725	4	-	Petroselinum hortense
BraA01g001130.3C	Unnamed__4	CTCC	813	4	-	Petroselinum hortense
BraA01g001130.3C	Unnamed__4	CTCC	1002	4	-	Petroselinum hortense
BraA01g001130.3C	Unnamed__4	CTCC	1062	4	+	Petroselinum hortense
BraA01g001130.3C	Unnamed__4	CTCC	1406	4	+	Petroselinum hortense
BraA01g001130.3C	Unnamed__4	CTCC	1537	4	-	Petroselinum hortense
BraA01g001130.3C	Unnamed__4	CTCC	1675	4	-	Petroselinum hortense
BraA01g001130.3C	Unnamed__4	CTCC	1767	4	-	Petroselinum hortense
BraA01g001130.3C	Unnamed__4	CTCC	1774	4	-	Petroselinum hortense
BraA01g001130.3C	Unnamed__4	CTCC	1883	4	-	Petroselinum hortense
BraA01g001130.3C	Unnamed__4	CTCC	1967	4	+	Petroselinum hortense
BraA01g001130.3C	Unnamed__4	CTCC	1986	4	+	Petroselinum hortense
BraA01g001130.3C	MRE	AACCTAA	268	7	-	Petroselinum crispum	MYB binding site involved in light responsiveness
BraA01g001130.3C	MYB recognition site	CCGTTG	1743	6	+	Arabidopsis thaliana
BraA01g001130.3C	ARE	AAACCA	656	6	-	Zea mays	cis-acting regulatory element essential for the anaerobic induction
BraA01g001130.3C	ARE	AAACCA	701	6	-	Zea mays	cis-acting regulatory element essential for the anaerobic induction
BraA01g001130.3C	AE-box	AGAAACAA	613	8	-	Arabidopsis thaliana	part of a module for light response
BraA01g001130.3C	ABRE3a	TACGTG	1449	6	-	Zea mays
BraA01g001130.3C	DRE core	GCCGAC	68	6	-	Arabidopsis thaliana
BraA01g001130.3C	ABRE	ACGTG	1449	5	-	Arabidopsis thaliana	cis-acting element involved in the abscisic acid responsiveness
BraA01g001130.3C	CAAT-box	CAAT	55	4	+	Nicotiana glutinosa
BraA01g001130.3C	CAAT-box	CAAT	140	4	+	Nicotiana glutinosa
BraA01g001130.3C	CAAT-box	CCAAT	275	5	+	Arabidopsis thaliana	common cis-acting element in promoter and enhancer regions
BraA01g001130.3C	CAAT-box	CAAT	276	4	+	Nicotiana glutinosa
BraA01g001130.3C	CAAT-box	CAAAT	302	5	+	Pisum sativum	common cis-acting element in promoter and enhancer regions
BraA01g001130.3C	CAAT-box	CAAT	462	4	-	Nicotiana glutinosa
BraA01g001130.3C	CAAT-box	CAAT	599	4	-	Nicotiana glutinosa
BraA01g001130.3C	CAAT-box	CAAT	650	4	+	Nicotiana glutinosa
BraA01g001130.3C	CAAT-box	CAAT	734	4	+	Nicotiana glutinosa
BraA01g001130.3C	CAAT-box	CAAAT	906	5	-	Pisum sativum	common cis-acting element in promoter and enhancer regions
BraA01g001130.3C	CAAT-box	CAAT	993	4	+	Nicotiana glutinosa
BraA01g001130.3C	CAAT-box	CAAT	1125	4	-	Nicotiana glutinosa
BraA01g001130.3C	CAAT-box	CAAAT	1203	5	-	Pisum sativum	common cis-acting element in promoter and enhancer regions
BraA01g001130.3C	CAAT-box	CAAT	1215	4	+	Nicotiana glutinosa
BraA01g001130.3C	CAAT-box	CAAT	1282	4	+	Nicotiana glutinosa
BraA01g001130.3C	CAAT-box	CAAT	1462	4	-	Nicotiana glutinosa
BraA01g001130.3C	CAAT-box	CAAAT	1680	5	-	Pisum sativum	common cis-acting element in promoter and enhancer regions
BraA01g001130.3C	CAAT-box	CAAAT	1806	5	-	Pisum sativum	common cis-acting element in promoter and enhancer regions
BraA01g001130.3C	ABRE4	CACGTA	1449	6	+	Zea mays
BraA01g001130.3C	STRE	AGGGG	1769	5	+	Arabidopsis thaliana
BraA01g001130.3C	MYB-like sequence	TAACCA	199	6	+	Arabidopsis thaliana
BraA01g001130.3C	AT~TATA-box	TATATA	1926	6	-	Arabidopsis thaliana
BraA01g001130.3C	Unnamed__1	CGTGG	1065	5	+	Zea mays
BraA01g001130.3C	Unnamed__1	CGTGG	1880	5	+	Zea mays
BraA01g001130.3C	Unnamed__1	CGTGG	1909	5	-	Zea mays
BraA01g001130.3C	MBS	CAACTG	766	6	+	Arabidopsis thaliana	MYB binding site involved in drought-inducibility
BraA01g001130.3C	G-box	TACGTG	1449	6	-	Arabidopsis thaliana	cis-acting regulatory element involved in light responsiveness
BraA01g001130.3C	G-box	CACGAC	1878	6	-	Zea mays	cis-acting regulatory element involved in light responsiveness
BraA01g001130.3C	Myc	TCTCTTA	520	7	-	Arabidopsis thaliana
BraA01g001130.3C	TATA-box	ATTATA	319	6	+	Brassica napus	core promoter element around -30 of transcription start
BraA01g001130.3C	TATA-box	TATAA	320	5	-	Arabidopsis thaliana	core promoter element around -30 of transcription start
BraA01g001130.3C	TATA-box	TATA	321	4	+	Arabidopsis thaliana	core promoter element around -30 of transcription start
BraA01g001130.3C	TATA-box	TATA	555	4	+	Arabidopsis thaliana	core promoter element around -30 of transcription start
BraA01g001130.3C	TATA-box	TATA	878	4	+	Arabidopsis thaliana	core promoter element around -30 of transcription start
BraA01g001130.3C	TATA-box	ATTATA	1284	6	+	Brassica napus	core promoter element around -30 of transcription start
BraA01g001130.3C	TATA-box	TATAA	1285	5	-	Arabidopsis thaliana	core promoter element around -30 of transcription start
BraA01g001130.3C	TATA-box	TATA	1286	4	-	Arabidopsis thaliana	core promoter element around -30 of transcription start
BraA01g001130.3C	TATA-box	ATTATA	1443	6	+	Brassica napus	core promoter element around -30 of transcription start
BraA01g001130.3C	TATA-box	TATAA	1444	5	-	Arabidopsis thaliana	core promoter element around -30 of transcription start
BraA01g001130.3C	TATA-box	TATA	1445	4	-	Arabidopsis thaliana	core promoter element around -30 of transcription start
BraA01g001130.3C	TATA-box	TATATA	1926	6	-	Arabidopsis thaliana	core promoter element around -30 of transcription start
BraA01g001130.3C	TATA-box	ATATAT	1927	6	-	Brassica napus	core promoter element around -30 of transcription start
BraA01g001130.3C	TATA-box	TATA	1928	4	-	Arabidopsis thaliana	core promoter element around -30 of transcription start
BraA01g001130.3C	TCT-motif	TCTTAC	87	6	+	Arabidopsis thaliana	part of a light responsive element
BraA01g001130.3C	Myb	CAACTG	766	6	+	Arabidopsis thaliana
BraA01g001130.3C	AAGAA-motif	GAAAGAA	259	7	-	Avena sativa
BraA01g001130.3C	MYB	TAACCA	199	6	+	Arabidopsis thaliana
BraA01g001130.3C	MYB	CAACAG	379	6	-	Arabidopsis thaliana
BraA01g001130.3C	MYB	CAACAG	944	6	-	Arabidopsis thaliana
BraA01g001130.3C	MYB	CAACAG	1394	6	+	Arabidopsis thaliana
BraA01g001130.3C		motif_sequence	57	4	+	organism	short_function
BraA01g001130.3C		motif_sequence	128	4	+	organism	short_function
BraA01g001130.3C		motif_sequence	325	4	-	organism	short_function
BraA01g001130.3C		motif_sequence	539	4	-	organism	short_function
BraA01g001130.3C		motif_sequence	707	4	-	organism	short_function
BraA01g001130.3C		motif_sequence	799	4	-	organism	short_function
BraA01g001130.3C		motif_sequence	813	4	-	organism	short_function
BraA01g001130.3C		motif_sequence	1056	4	+	organism	short_function
BraA01g001130.3C		motif_sequence	1143	4	+	organism	short_function
BraA01g001130.3C		motif_sequence	1217	4	+	organism	short_function
BraA01g001130.3C		motif_sequence	1258	4	-	organism	short_function
BraA01g001130.3C		motif_sequence	1383	4	+	organism	short_function
BraA01g001130.3C		motif_sequence	1404	4	+	organism	short_function
BraA01g001130.3C		motif_sequence	1465	4	-	organism	short_function
BraA01g001130.3C		motif_sequence	1589	4	-	organism	short_function
BraA01g001130.3C		motif_sequence	1646	4	+	organism	short_function
BraA01g001130.3C		motif_sequence	1670	4	-	organism	short_function
BraA01g001130.3C		motif_sequence	1774	4	-	organism	short_function
BraA01g001130.3C		motif_sequence	1965	4	+	organism	short_function
BraA01g001130.3C	LTR	CCGAAA	583	6	+	Hordeum vulgare	cis-acting element involved in low-temperature responsiveness
BraA01g001130.3C	AC-I	GCTTACCTACCA	242	11	+	Arabidopsis thaliana
BraA01g001130.3C	TC-rich repeats	GTTTTCTTAC	1452	9	-	Nicotiana tabacum	cis-acting element involved in defense and stress responsiveness
BraA01g001130.3C	CCAAT-box	CAACGG	1743	6	-	Hordeum vulgare	MYBHv1 binding site
BraA01g001130.3C	Myb-binding site	CAACAG	379	6	-	Nicotiana tabacum
BraA01g001130.3C	Myb-binding site	CAACAG	944	6	-	Nicotiana tabacum
BraA01g001130.3C	Myb-binding site	CAACAG	1394	6	+	Nicotiana tabacum
BraA01g001130.3C	MYC	CATTTG	302	6	-	Arabidopsis thaliana
BraA01g015070.3C	ABRE2	CCACGTGG	62	8	+	Zea mays
BraA01g015070.3C	MSA-like	(T/C)C(T/C)AACGG(T/C)(T/C)A	1793	9	+	Catharanthus roseus	cis-acting element involved in cell cycle regulation
BraA01g015070.3C	WRE3	CCACCT	1452	6	+	Pisum sativum
BraA01g015070.3C	Box II	CCACGTGGC	62	9	+	Petroselinum crispum	part of a light responsive element
BraA01g015070.3C	GCN4_motif	TGAGTCA	757	7	-	Oryza sativa	cis-regulatory element involved in endosperm expression
BraA01g015070.3C	Unnamed__4	CTCC	801	4	+	Petroselinum hortense
BraA01g015070.3C	Unnamed__4	CTCC	865	4	-	Petroselinum hortense
BraA01g015070.3C	Unnamed__4	CTCC	1017	4	+	Petroselinum hortense
BraA01g015070.3C	Unnamed__4	CTCC	1621	4	-	Petroselinum hortense
BraA01g015070.3C	Unnamed__4	CTCC	1688	4	-	Petroselinum hortense
BraA01g015070.3C	Unnamed__4	CTCC	1966	4	+	Petroselinum hortense
BraA01g015070.3C	ARE	AAACCA	1270	6	-	Zea mays	cis-acting regulatory element essential for the anaerobic induction
BraA01g015070.3C	MRE	AACCTAA	500	7	-	Petroselinum crispum	MYB binding site involved in light responsiveness
BraA01g015070.3C	MYB recognition site	CCGTTG	1795	6	-	Arabidopsis thaliana
BraA01g015070.3C	TGACG-motif	TGACG	591	5	-	Hordeum vulgare	cis-acting regulatory element involved in the MeJA-responsiveness
BraA01g015070.3C	TGACG-motif	TGACG	1233	5	-	Hordeum vulgare	cis-acting regulatory element involved in the MeJA-responsiveness
BraA01g015070.3C	TGACG-motif	TGACG	1653	5	+	Hordeum vulgare	cis-acting regulatory element involved in the MeJA-responsiveness
BraA01g015070.3C	ABRE	CACGTG	63	6	+	Arabidopsis thaliana	cis-acting element involved in the abscisic acid responsiveness
BraA01g015070.3C	ABRE	ACGTG	64	5	+	Arabidopsis thaliana	cis-acting element involved in the abscisic acid responsiveness
BraA01g015070.3C	ABRE	ACGTG	1571	5	-	Arabidopsis thaliana	cis-acting element involved in the abscisic acid responsiveness
BraA01g015070.3C	CAAT-box	CCAAT	7	5	+	Arabidopsis thaliana	common cis-acting element in promoter and enhancer regions
BraA01g015070.3C	CAAT-box	CAAT	8	4	+	Nicotiana glutinosa
BraA01g015070.3C	CAAT-box	CAAT	389	4	+	Nicotiana glutinosa
BraA01g015070.3C	CAAT-box	CAAT	401	4	-	Nicotiana glutinosa
BraA01g015070.3C	CAAT-box	CAAT	454	4	-	Nicotiana glutinosa
BraA01g015070.3C	CAAT-box	CAAAT	459	5	-	Pisum sativum	common cis-acting element in promoter and enhancer regions
BraA01g015070.3C	CAAT-box	CAAAT	559	5	+	Pisum sativum	common cis-acting element in promoter and enhancer regions
BraA01g015070.3C	CAAT-box	CAAT	808	4	-	Nicotiana glutinosa
BraA01g015070.3C	CAAT-box	CCAAT	848	5	+	Arabidopsis thaliana	common cis-acting element in promoter and enhancer regions
BraA01g015070.3C	CAAT-box	CAAT	849	4	+	Nicotiana glutinosa
BraA01g015070.3C	CAAT-box	CAAT	993	4	-	Nicotiana glutinosa
BraA01g015070.3C	CAAT-box	CAAAT	998	5	+	Pisum sativum	common cis-acting element in promoter and enhancer regions
BraA01g015070.3C	CAAT-box	CAAAT	1001	5	-	Pisum sativum	common cis-acting element in promoter and enhancer regions
BraA01g015070.3C	CAAT-box	CCAAT	1025	5	+	Arabidopsis thaliana	common cis-acting element in promoter and enhancer regions
BraA01g015070.3C	CAAT-box	CAAT	1026	4	+	Nicotiana glutinosa
BraA01g015070.3C	CAAT-box	CAAT	1082	4	-	Nicotiana glutinosa
BraA01g015070.3C	CAAT-box	CAAT	1249	4	-	Nicotiana glutinosa
BraA01g015070.3C	CAAT-box	CAAAT	1253	5	-	Pisum sativum	common cis-acting element in promoter and enhancer regions
BraA01g015070.3C	CAAT-box	CAAT	1300	4	-	Nicotiana glutinosa
BraA01g015070.3C	CAAT-box	CAAT	1348	4	+	Nicotiana glutinosa
BraA01g015070.3C	CAAT-box	CAAAT	1422	5	+	Pisum sativum	common cis-acting element in promoter and enhancer regions
BraA01g015070.3C	CAAT-box	CAAAT	1484	5	+	Pisum sativum	common cis-acting element in promoter and enhancer regions
BraA01g015070.3C	CAAT-box	CAAT	1520	4	+	Nicotiana glutinosa
BraA01g015070.3C	CAAT-box	CAAT	1522	4	-	Nicotiana glutinosa
BraA01g015070.3C	CAAT-box	CAAAT	1664	5	-	Pisum sativum	common cis-acting element in promoter and enhancer regions
BraA01g015070.3C	CAAT-box	CAAT	1915	4	+	Nicotiana glutinosa
BraA01g015070.3C	TGA-element	AACGAC	601	6	+	Brassica oleracea	auxin-responsive element
BraA01g015070.3C	GARE-motif	TCTGTTG	508	7	-	Brassica oleracea	gibberellin-responsive element
BraA01g015070.3C	G-Box	CACGTG	63	6	+	Pisum sativum	cis-acting regulatory element involved in light responsiveness
BraA01g015070.3C	as-1	TGACG	591	5	-	Arabidopsis thaliana
BraA01g015070.3C	as-1	TGACG	1233	5	-	Arabidopsis thaliana
BraA01g015070.3C	as-1	TGACG	1653	5	+	Arabidopsis thaliana
BraA01g015070.3C	AT~TATA-box	TATATA	235	6	+	Arabidopsis thaliana
BraA01g015070.3C	AT~TATA-box	TATATA	312	6	+	Arabidopsis thaliana
BraA01g015070.3C	AT~TATA-box	TATATA	952	6	+	Arabidopsis thaliana
BraA01g015070.3C	MYB-like sequence	TAACCA	1371	6	+	Arabidopsis thaliana
BraA01g015070.3C	MYB-like sequence	TAACCA	1751	6	+	Arabidopsis thaliana
BraA01g015070.3C	STRE	AGGGG	1860	5	+	Arabidopsis thaliana
BraA01g015070.3C	GT1-motif	GGTTAAT	1369	7	-	Avena sativa	light responsive element
BraA01g015070.3C	GT1-motif	GGTTAA	1370	6	-	Arabidopsis thaliana	light responsive element
BraA01g015070.3C	TATA	TATAAAAT	1391	8	+	Arabidopsis thaliana
BraA01g015070.3C	Unnamed__1	GCCACGTGGC	61	9	+	Petunia sp.
BraA01g015070.3C	Unnamed__1	CGTGG	62	5	-	Zea mays
BraA01g015070.3C	Unnamed__1	CGTGG	65	5	+	Zea mays
BraA01g015070.3C	Unnamed__1	CGTGG	1570	5	-	Zea mays
BraA01g015070.3C	G-box	GCCACGTGGA	61	9	-	Arabidopsis thaliana	cis-acting regulatory element involved in light responsiveness
BraA01g015070.3C	G-box	CACGTG	63	6	+	Arabidopsis thaliana	cis-acting regulatory element involved in light responsiveness
BraA01g015070.3C	G-box	CACGTC	1571	6	+	Zea mays	cis-acting regulatory element involved in light responsiveness
BraA01g015070.3C	Myc	TCTCTTA	179	7	+	Arabidopsis thaliana
BraA01g015070.3C	TATA-box	ATTATA	233	6	+	Brassica napus	core promoter element around -30 of transcription start
BraA01g015070.3C	TATA-box	TATATAA	234	7	-	Arabidopsis thaliana	core promoter element around -30 of transcription start
BraA01g015070.3C	TATA-box	TATATA	235	6	+	Arabidopsis thaliana	core promoter element around -30 of transcription start
BraA01g015070.3C	TATA-box	TATA	237	4	+	Arabidopsis thaliana	core promoter element around -30 of transcription start
BraA01g015070.3C	TATA-box	TATATAA	311	7	-	Arabidopsis thaliana	core promoter element around -30 of transcription start
BraA01g015070.3C	TATA-box	TATATA	312	6	+	Arabidopsis thaliana	core promoter element around -30 of transcription start
BraA01g015070.3C	TATA-box	ATATAA	313	6	+	Brassica oleracea	core promoter element around -30 of transcription start
BraA01g015070.3C	TATA-box	TATA	314	4	+	Arabidopsis thaliana	core promoter element around -30 of transcription start
BraA01g015070.3C	TATA-box	TACATAAA	380	8	-	Oryza sativa	core promoter element around -30 of transcription start
BraA01g015070.3C	TATA-box	TATAAATA	446	8	-	Daucus carota	core promoter element around -30 of transcription start
BraA01g015070.3C	TATA-box	TATAAAT	447	7	-	Brassica juncea	core promoter element around -30 of transcription start
BraA01g015070.3C	TATA-box	TATAAA	448	6	-	Helianthus annuus	core promoter element around -30 of transcription start
BraA01g015070.3C	TATA-box	TATAA	449	5	-	Arabidopsis thaliana	core promoter element around -30 of transcription start
BraA01g015070.3C	TATA-box	TATA	450	4	+	Arabidopsis thaliana	core promoter element around -30 of transcription start
BraA01g015070.3C	TATA-box	TATA	474	4	+	Arabidopsis thaliana	core promoter element around -30 of transcription start
BraA01g015070.3C	TATA-box	TATA	480	4	+	Arabidopsis thaliana	core promoter element around -30 of transcription start
BraA01g015070.3C	TATA-box	TACAAAA	548	7	-	Oryza sativa	core promoter element around -30 of transcription start
BraA01g015070.3C	TATA-box	TATACA	551	6	-	Helianthus annuus	core promoter element around -30 of transcription start
BraA01g015070.3C	TATA-box	TATA	553	4	+	Arabidopsis thaliana	core promoter element around -30 of transcription start
BraA01g015070.3C	TATA-box	TATA	566	4	+	Arabidopsis thaliana	core promoter element around -30 of transcription start
BraA01g015070.3C	TATA-box	ATATAT	584	6	+	Brassica napus	core promoter element around -30 of transcription start
BraA01g015070.3C	TATA-box	TATA	585	4	+	Arabidopsis thaliana	core promoter element around -30 of transcription start
BraA01g015070.3C	TATA-box	TACAAAA	596	7	+	Oryza sativa	core promoter element around -30 of transcription start
BraA01g015070.3C	TATA-box	ATTATA	711	6	+	Brassica napus	core promoter element around -30 of transcription start
BraA01g015070.3C	TATA-box	TATAA	712	5	-	Arabidopsis thaliana	core promoter element around -30 of transcription start
BraA01g015070.3C	TATA-box	TATA	713	4	+	Arabidopsis thaliana	core promoter element around -30 of transcription start
BraA01g015070.3C	TATA-box	TATATA	952	6	+	Arabidopsis thaliana	core promoter element around -30 of transcription start
BraA01g015070.3C	TATA-box	TATA	954	4	+	Arabidopsis thaliana	core promoter element around -30 of transcription start
BraA01g015070.3C	TATA-box	ccTATAAAaa	1195	9	-	Arabidopsis thaliana	core promoter element around -30 of transcription start
BraA01g015070.3C	TATA-box	TATACA	1389	6	-	Helianthus annuus	core promoter element around -30 of transcription start
BraA01g015070.3C	TATA-box	TATA	1391	4	-	Arabidopsis thaliana	core promoter element around -30 of transcription start
BraA01g015070.3C	TATA-box	TATACA	1478	6	-	Helianthus annuus	core promoter element around -30 of transcription start
BraA01g015070.3C	TATA-box	TATA	1480	4	-	Arabidopsis thaliana	core promoter element around -30 of transcription start
BraA01g015070.3C	TATA-box	TATA	1578	4	-	Arabidopsis thaliana	core promoter element around -30 of transcription start
BraA01g015070.3C	TATA-box	TACAAAA	1629	7	-	Oryza sativa	core promoter element around -30 of transcription start
BraA01g015070.3C	TATA-box	TATAAAA	1902	7	-	Pisum sativum	core promoter element around -30 of transcription start
BraA01g015070.3C	TATA-box	TATAAA	1903	6	-	Helianthus annuus	core promoter element around -30 of transcription start
BraA01g015070.3C	TATA-box	TATAA	1904	5	-	Arabidopsis thaliana	core promoter element around -30 of transcription start
BraA01g015070.3C	TATA-box	TATA	1905	4	-	Arabidopsis thaliana	core promoter element around -30 of transcription start
BraA01g015070.3C	TATA-box	TATAA	1977	5	-	Arabidopsis thaliana	core promoter element around -30 of transcription start
BraA01g015070.3C	TATA-box	TATA	1978	4	-	Arabidopsis thaliana	core promoter element around -30 of transcription start
BraA01g015070.3C	MBS	CAACTG	1381	6	-	Arabidopsis thaliana	MYB binding site involved in drought-inducibility
BraA01g015070.3C	NON	CAACGGCCACG	1795	10	+	Nicotiana tabacum
BraA01g015070.3C	TCT-motif	TCTTAC	1401	6	-	Arabidopsis thaliana	part of a light responsive element
BraA01g015070.3C	TCT-motif	TCTTAC	1983	6	+	Arabidopsis thaliana	part of a light responsive element
BraA01g015070.3C	GATA-motif	GATAGGA	267	7	-	Arabidopsis thaliana	part of a light responsive element
BraA01g015070.3C	GATA-motif	AAGATAAGATT	703	10	+	Arabidopsis thaliana	part of a light responsive element
BraA01g015070.3C	GA-motif	ATAGATAA	955	8	+	Arabidopsis thaliana	part of a light responsive element
BraA01g015070.3C	O2-site	GTTGACGTGA	1230	9	-	Zea mays	cis-acting regulatory element involved in zein metabolism regulation
BraA01g015070.3C	L-box	ATCCCACCTAC	1449	10	+	Petroselinum crispum	part of a light responsive element
BraA01g015070.3C	Myb	TAACTG	316	6	+	Arabidopsis thaliana
BraA01g015070.3C	Myb	CAACTG	1381	6	-	Arabidopsis thaliana
BraA01g015070.3C	AuxRR-core	GGTCCAT	105	7	+	Nicotiana tabacum	cis-acting regulatory element involved in auxin responsiveness
BraA01g015070.3C	MYB	CAACAG	508	6	+	Arabidopsis thaliana
BraA01g015070.3C	MYB	TAACCA	1371	6	+	Arabidopsis thaliana
BraA01g015070.3C	MYB	CAACCA	1540	6	+	Arabidopsis thaliana
BraA01g015070.3C	MYB	TAACCA	1751	6	+	Arabidopsis thaliana
BraA01g015070.3C		motif_sequence	35	4	-	organism	short_function
BraA01g015070.3C		motif_sequence	39	4	+	organism	short_function
BraA01g015070.3C		motif_sequence	54	4	+	organism	short_function
BraA01g015070.3C		motif_sequence	71	4	+	organism	short_function
BraA01g015070.3C		motif_sequence	224	4	+	organism	short_function
BraA01g015070.3C		motif_sequence	300	4	-	organism	short_function
BraA01g015070.3C		motif_sequence	304	4	+	organism	short_function
BraA01g015070.3C		motif_sequence	362	4	+	organism	short_function
BraA01g015070.3C		motif_sequence	433	4	-	organism	short_function
BraA01g015070.3C		motif_sequence	437	4	+	organism	short_function
BraA01g015070.3C		motif_sequence	518	4	-	organism	short_function
BraA01g015070.3C		motif_sequence	659	4	+	organism	short_function
BraA01g015070.3C		motif_sequence	694	4	+	organism	short_function
BraA01g015070.3C		motif_sequence	859	4	-	organism	short_function
BraA01g015070.3C		motif_sequence	865	4	-	organism	short_function
BraA01g015070.3C		motif_sequence	900	4	+	organism	short_function
BraA01g015070.3C		motif_sequence	1215	4	+	organism	short_function
BraA01g015070.3C		motif_sequence	1265	4	-	organism	short_function
BraA01g015070.3C		motif_sequence	1288	4	-	organism	short_function
BraA01g015070.3C		motif_sequence	1334	4	-	organism	short_function
BraA01g015070.3C		motif_sequence	1487	4	+	organism	short_function
BraA01g015070.3C		motif_sequence	1606	4	-	organism	short_function
BraA01g015070.3C		motif_sequence	1621	4	-	organism	short_function
BraA01g015070.3C		motif_sequence	1670	4	-	organism	short_function
BraA01g015070.3C		motif_sequence	1683	4	-	organism	short_function
BraA01g015070.3C		motif_sequence	1828	4	+	organism	short_function
BraA01g015070.3C		motif_sequence	1873	4	+	organism	short_function
BraA01g015070.3C		motif_sequence	1896	4	+	organism	short_function
BraA01g015070.3C		motif_sequence	1908	4	+	organism	short_function
BraA01g015070.3C		motif_sequence	1917	4	+	organism	short_function
BraA01g015070.3C	CGTCA-motif	CGTCA	591	5	+	Hordeum vulgare	cis-acting regulatory element involved in the MeJA-responsiveness
BraA01g015070.3C	CGTCA-motif	CGTCA	1233	5	+	Hordeum vulgare	cis-acting regulatory element involved in the MeJA-responsiveness
BraA01g015070.3C	CGTCA-motif	CGTCA	1653	5	-	Hordeum vulgare	cis-acting regulatory element involved in the MeJA-responsiveness
BraA01g015070.3C	Unnamed_1	GGATTTTACAGT	818	11	-	Pisum sativum	cis-acting element involved in phytochrome down-regulation expression
BraA01g015070.3C	TCA-element	CCATCTTTTT	778	9	-	Nicotiana tabacum	cis-acting element involved in salicylic acid responsiveness
BraA01g015070.3C	LAMP-element	CTTTATCA	93	8	-	Pisum sativum	part of a light responsive element
BraA01g015070.3C	3-AF1 binding site	TAAGAGAGGAA	1885	10	-	Solanum tuberosum	light responsive element
BraA01g015070.3C	MYC	CATGTG	860	6	-	Arabidopsis thaliana
BraA01g015070.3C	MYC	CATGTG	1011	6	-	Arabidopsis thaliana
BraA01g015070.3C	MYC	CATGTG	1415	6	-	Arabidopsis thaliana
BraA01g015070.3C	MYC	CATTTG	1422	6	-	Arabidopsis thaliana
BraA01g015070.3C	MYC	CATTTG	1484	6	-	Arabidopsis thaliana
BraA01g015070.3C	MYC	CAATTG	1520	6	-	Arabidopsis thaliana
BraA01g015070.3C	MYC	CATTTG	1663	6	+	Arabidopsis thaliana
BraA01g015070.3C	Myb-binding site	CAACAG	508	6	+	Nicotiana tabacum
BraA01g015070.3C	CCAAT-box	CAACGG	1795	6	+	Hordeum vulgare	MYBHv1 binding site
BraA01g019900.3C	Unnamed__2	CCCCGG	1691	6	+	Zea mays
BraA01g019900.3C	CCGTCC-box	CCGTCC	579	6	-	Petroselinum hortense
BraA01g019900.3C	TCT-motif	TCTTAC	55	6	+	Arabidopsis thaliana	part of a light responsive element
BraA01g019900.3C	TCT-motif	TCTTAC	633	6	+	Arabidopsis thaliana	part of a light responsive element
BraA01g019900.3C	GATA-motif	GATAGGA	1263	7	-	Arabidopsis thaliana	part of a light responsive element
BraA01g019900.3C	AT-rich element	ATAGAAATCAA	1941	10	+	Glycine max	binding site of AT-rich DNA binding protein (ATBP-1)
BraA01g019900.3C	HD-Zip 1	CAAT(A/T)ATTG	1293	8.5	-	Arabidopsis thaliana	element involved in differentiation of the palisade mesophyll cells
BraA01g019900.3C	Myc	TCTCTTA	1527	7	+	Arabidopsis thaliana
BraA01g019900.3C	TATA-box	ATATAT	137	6	+	Brassica napus	core promoter element around -30 of transcription start
BraA01g019900.3C	TATA-box	TATA	138	4	+	Arabidopsis thaliana	core promoter element around -30 of transcription start
BraA01g019900.3C	TATA-box	TATA	765	4	+	Arabidopsis thaliana	core promoter element around -30 of transcription start
BraA01g019900.3C	TATA-box	ATTATA	867	6	+	Brassica napus	core promoter element around -30 of transcription start
BraA01g019900.3C	TATA-box	TATAA	868	5	-	Arabidopsis thaliana	core promoter element around -30 of transcription start
BraA01g019900.3C	TATA-box	TATA	869	4	+	Arabidopsis thaliana	core promoter element around -30 of transcription start
BraA01g019900.3C	TATA-box	TATA	898	4	+	Arabidopsis thaliana	core promoter element around -30 of transcription start
BraA01g019900.3C	TATA-box	TATA	936	4	+	Arabidopsis thaliana	core promoter element around -30 of transcription start
BraA01g019900.3C	TATA-box	TATAAA	978	6	-	Helianthus annuus	core promoter element around -30 of transcription start
BraA01g019900.3C	TATA-box	TATAA	979	5	-	Arabidopsis thaliana	core promoter element around -30 of transcription start
BraA01g019900.3C	TATA-box	TATA	980	4	+	Arabidopsis thaliana	core promoter element around -30 of transcription start
BraA01g019900.3C	TATA-box	ATTATA	1074	6	+	Brassica napus	core promoter element around -30 of transcription start
BraA01g019900.3C	TATA-box	TATAA	1075	5	-	Arabidopsis thaliana	core promoter element around -30 of transcription start
BraA01g019900.3C	TATA-box	TATA	1076	4	-	Arabidopsis thaliana	core promoter element around -30 of transcription start
BraA01g019900.3C	TATA-box	ATATAT	1312	6	-	Brassica napus	core promoter element around -30 of transcription start
BraA01g019900.3C	TATA-box	TATA	1313	4	-	Arabidopsis thaliana	core promoter element around -30 of transcription start
BraA01g019900.3C	TATA-box	ATATAT	1595	6	-	Brassica napus	core promoter element around -30 of transcription start
BraA01g019900.3C	TATA-box	TATATA	1596	6	-	Arabidopsis thaliana	core promoter element around -30 of transcription start
BraA01g019900.3C	TATA-box	ATATAT	1597	6	-	Brassica napus	core promoter element around -30 of transcription start
BraA01g019900.3C	TATA-box	TATA	1598	4	-	Arabidopsis thaliana	core promoter element around -30 of transcription start
BraA01g019900.3C	G-box	TACGTG	109	6	-	Arabidopsis thaliana	cis-acting regulatory element involved in light responsiveness
BraA01g019900.3C	G-box	CACGTC	395	6	-	Zea mays	cis-acting regulatory element involved in light responsiveness
BraA01g019900.3C	G-box	ACACGTGT	1484	8	-	Brassica napus	cis-acting regulatory element involved in light responsiveness
BraA01g019900.3C	G-box	CACGTG	1485	6	-	Arabidopsis thaliana	cis-acting regulatory element involved in light responsiveness
BraA01g019900.3C	G-box	TAACACGTAG	1498	9	+	Brassica oleracea	cis-acting regulatory element involved in light responsiveness
BraA01g019900.3C	G-box	CACGTG	1501	6	-	Arabidopsis thaliana	cis-acting regulatory element involved in light responsiveness
BraA01g019900.3C	Unnamed__1	CGTGG	41	5	+	Zea mays
BraA01g019900.3C	Unnamed__1	CGTGG	1503	5	+	Zea mays
BraA01g019900.3C	TC-rich repeats	GTTTTCTTAC	629	9	+	Nicotiana tabacum	cis-acting element involved in defense and stress responsiveness
BraA01g019900.3C	MYC	CATGTG	916	6	-	Arabidopsis thaliana
BraA01g019900.3C	TCA-element	CCATCTTTTT	495	9	-	Nicotiana tabacum	cis-acting element involved in salicylic acid responsiveness
BraA01g019900.3C	TCA-element	TCAGAAGAGG	678	9	+	Brassica oleracea	cis-acting element involved in salicylic acid responsiveness
BraA01g019900.3C	LAMP-element	CTTTATCA	292	8	+	Pisum sativum	part of a light responsive element
BraA01g019900.3C	A-box	CCGTCC	579	6	-	Petroselinum crispum	cis-acting regulatory element
BraA01g019900.3C	AAGAA-motif	GAAAGAA	32	7	+	Avena sativa
BraA01g019900.3C	AAGAA-motif	gGTAAAGAAA	342	9	+	Avena sativa
BraA01g019900.3C	AAGAA-motif	GAAAGAA	1031	7	-	Avena sativa
BraA01g019900.3C	AAGAA-motif	GAAAGAA	1629	7	-	Avena sativa
BraA01g019900.3C	Myb	TAACTG	1904	6	-	Arabidopsis thaliana
BraA01g019900.3C	AuxRR-core	GGTCCAT	486	7	-	Nicotiana tabacum	cis-acting regulatory element involved in auxin responsiveness
BraA01g019900.3C	MYB	TAACCA	801	6	+	Arabidopsis thaliana
BraA01g019900.3C	MYB	CAACCA	842	6	+	Arabidopsis thaliana
BraA01g019900.3C		motif_sequence	112	4	-	organism	short_function
BraA01g019900.3C		motif_sequence	116	4	+	organism	short_function
BraA01g019900.3C		motif_sequence	131	4	-	organism	short_function
BraA01g019900.3C		motif_sequence	428	4	-	organism	short_function
BraA01g019900.3C		motif_sequence	654	4	-	organism	short_function
BraA01g019900.3C		motif_sequence	681	4	-	organism	short_function
BraA01g019900.3C		motif_sequence	853	4	+	organism	short_function
BraA01g019900.3C		motif_sequence	921	4	-	organism	short_function
BraA01g019900.3C		motif_sequence	1050	4	+	organism	short_function
BraA01g019900.3C		motif_sequence	1136	4	+	organism	short_function
BraA01g019900.3C		motif_sequence	1335	4	-	organism	short_function
BraA01g019900.3C		motif_sequence	1437	4	+	organism	short_function
BraA01g019900.3C		motif_sequence	1673	4	+	organism	short_function
BraA01g019900.3C		motif_sequence	1723	4	-	organism	short_function
BraA01g019900.3C		motif_sequence	1784	4	+	organism	short_function
BraA01g019900.3C		motif_sequence	1795	4	+	organism	short_function
BraA01g019900.3C		motif_sequence	1822	4	+	organism	short_function
BraA01g019900.3C		motif_sequence	1881	4	+	organism	short_function
BraA01g019900.3C		motif_sequence	1913	4	+	organism	short_function
BraA01g019900.3C		motif_sequence	1981	4	-	organism	short_function
BraA01g019900.3C	Unnamed__4	CTCC	28	4	-	Petroselinum hortense
BraA01g019900.3C	Unnamed__4	CTCC	131	4	-	Petroselinum hortense
BraA01g019900.3C	Unnamed__4	CTCC	424	4	-	Petroselinum hortense
BraA01g019900.3C	Unnamed__4	CTCC	503	4	-	Petroselinum hortense
BraA01g019900.3C	Unnamed__4	CTCC	903	4	-	Petroselinum hortense
BraA01g019900.3C	Unnamed__4	CTCC	940	4	-	Petroselinum hortense
BraA01g019900.3C	Unnamed__4	CTCC	1052	4	+	Petroselinum hortense
BraA01g019900.3C	Unnamed__4	CTCC	1403	4	+	Petroselinum hortense
BraA01g019900.3C	Unnamed__4	CTCC	1613	4	+	Petroselinum hortense
BraA01g019900.3C	Unnamed__4	CTCC	1675	4	+	Petroselinum hortense
BraA01g019900.3C	Unnamed__4	CTCC	1695	4	-	Petroselinum hortense
BraA01g019900.3C	Unnamed__4	CTCC	1708	4	-	Petroselinum hortense
BraA01g019900.3C	Unnamed__4	CTCC	1871	4	+	Petroselinum hortense
BraA01g019900.3C	Unnamed__4	CTCC	1996	4	-	Petroselinum hortense
BraA01g019900.3C	AE-box	AGAAACAA	1027	8	-	Arabidopsis thaliana	part of a module for light response
BraA01g019900.3C	AE-box	AGAAACTT	1808	8	+	Arabidopsis thaliana	part of a module for light response
BraA01g019900.3C	ARE	AAACCA	860	6	-	Zea mays	cis-acting regulatory element essential for the anaerobic induction
BraA01g019900.3C	ARE	AAACCA	1564	6	+	Zea mays	cis-acting regulatory element essential for the anaerobic induction
BraA01g019900.3C	AT~ABRE	TACGTGTC	107	8	-	Arabidopsis thaliana
BraA01g019900.3C	WRE3	CCACCT	1567	6	+	Pisum sativum
BraA01g019900.3C	ACE	CTAACGTATT	1351	9	-	Petroselinum crispum	cis-acting element involved in light responsiveness
BraA01g019900.3C	MYB-like sequence	TAACCA	801	6	+	Arabidopsis thaliana
BraA01g019900.3C	AT~TATA-box	TATATA	1596	6	-	Arabidopsis thaliana
BraA01g019900.3C	GT1-motif	GGTTAA	383	6	-	Arabidopsis thaliana	light responsive element
BraA01g019900.3C	STRE	AGGGG	60	5	-	Arabidopsis thaliana
BraA01g019900.3C	STRE	AGGGG	1277	5	-	Arabidopsis thaliana
BraA01g019900.3C	TCA	TCATCTTCAT	652	9	-	Pisum sativum
BraA01g019900.3C	TCA	TCATCTTCAT	658	9	-	Pisum sativum
BraA01g019900.3C	ABRE4	CACGTA	109	6	+	Zea mays
BraA01g019900.3C	CAAT-box	CCAAT	102	5	+	Arabidopsis thaliana	common cis-acting element in promoter and enhancer regions
BraA01g019900.3C	CAAT-box	CAAT	103	4	+	Nicotiana glutinosa
BraA01g019900.3C	CAAT-box	CCAAT	210	5	+	Arabidopsis thaliana	common cis-acting element in promoter and enhancer regions
BraA01g019900.3C	CAAT-box	CAAT	211	4	+	Nicotiana glutinosa
BraA01g019900.3C	CAAT-box	CAAT	260	4	-	Nicotiana glutinosa
BraA01g019900.3C	CAAT-box	CAAT	269	4	-	Nicotiana glutinosa
BraA01g019900.3C	CAAT-box	CAAT	304	4	+	Nicotiana glutinosa
BraA01g019900.3C	CAAT-box	CAAT	403	4	-	Nicotiana glutinosa
BraA01g019900.3C	CAAT-box	CAAT	418	4	-	Nicotiana glutinosa
BraA01g019900.3C	CAAT-box	CAAT	698	4	+	Nicotiana glutinosa
BraA01g019900.3C	CAAT-box	CAAAT	718	5	-	Pisum sativum	common cis-acting element in promoter and enhancer regions
BraA01g019900.3C	CAAT-box	CAAT	734	4	+	Nicotiana glutinosa
BraA01g019900.3C	CAAT-box	CAAAT	768	5	-	Pisum sativum	common cis-acting element in promoter and enhancer regions
BraA01g019900.3C	CAAT-box	CCAAT	995	5	+	Arabidopsis thaliana	common cis-acting element in promoter and enhancer regions
BraA01g019900.3C	CAAT-box	CAAT	996	4	+	Nicotiana glutinosa
BraA01g019900.3C	CAAT-box	CAAT	1119	4	-	Nicotiana glutinosa
BraA01g019900.3C	CAAT-box	CCAAT	1245	5	-	Arabidopsis thaliana	common cis-acting element in promoter and enhancer regions
BraA01g019900.3C	CAAT-box	CAAAT	1282	5	-	Pisum sativum	common cis-acting element in promoter and enhancer regions
BraA01g019900.3C	CAAT-box	CAAT	1293	4	+	Nicotiana glutinosa
BraA01g019900.3C	CAAT-box	CCAAT	1298	5	-	Arabidopsis thaliana	common cis-acting element in promoter and enhancer regions
BraA01g019900.3C	CAAT-box	CCAAT	1309	5	+	Arabidopsis thaliana	common cis-acting element in promoter and enhancer regions
BraA01g019900.3C	CAAT-box	CAAT	1310	4	+	Nicotiana glutinosa
BraA01g019900.3C	CAAT-box	CCAAT	1517	5	-	Arabidopsis thaliana	common cis-acting element in promoter and enhancer regions
BraA01g019900.3C	CAAT-box	CAAT	1848	4	-	Nicotiana glutinosa
BraA01g019900.3C	CAAT-box	CAAT	1854	4	+	Nicotiana glutinosa
BraA01g019900.3C	DRE1	ACCGAGA	91	7	-	Zea mays
BraA01g019900.3C	DRE1	ACCGAGA	490	7	+	Zea mays
BraA01g019900.3C	G-Box	CACGTG	1485	6	-	Pisum sativum	cis-acting regulatory element involved in light responsiveness
BraA01g019900.3C	G-Box	CACGTG	1501	6	-	Pisum sativum	cis-acting regulatory element involved in light responsiveness
BraA01g019900.3C	CCGTCC motif	CCGTCC	579	6	-	Nicotiana tabacum
BraA01g019900.3C	ABRE3a	TACGTG	109	6	-	Zea mays
BraA01g019900.3C	CAT-box	GCCACT	505	6	-	Arabidopsis thaliana	cis-acting regulatory element related to meristem expression
BraA01g019900.3C	ABRE	TACGTGTC	107	8	-	Oryza sativa	cis-acting element involved in the abscisic acid responsiveness
BraA01g019900.3C	ABRE	ACGTG	109	5	-	Arabidopsis thaliana	cis-acting element involved in the abscisic acid responsiveness
BraA01g019900.3C	ABRE	ACGTG	396	5	+	Arabidopsis thaliana	cis-acting element involved in the abscisic acid responsiveness
BraA01g019900.3C	ABRE	CACGTG	1485	6	-	Arabidopsis thaliana	cis-acting element involved in the abscisic acid responsiveness
BraA01g019900.3C	ABRE	ACGTG	1486	5	+	Arabidopsis thaliana	cis-acting element involved in the abscisic acid responsiveness
BraA01g019900.3C	ABRE	CACGTG	1501	6	-	Arabidopsis thaliana	cis-acting element involved in the abscisic acid responsiveness
BraA01g019900.3C	ABRE	ACGTG	1502	5	+	Arabidopsis thaliana	cis-acting element involved in the abscisic acid responsiveness
BraA01g027130.3C	Unnamed__12	TCCACGTAGA	1031	9	-	Zea mays
BraA01g027130.3C	Unnamed__14	TCCACGTAGA	1031	9	-	Zea mays
BraA01g027130.3C	Unnamed__2	AACCTAACCT	1596	9	-	Petroselinum hortense
BraA01g027130.3C	WUN-motif	TTATTACAT	1378	9	-	Nicotiana glutinosa
BraA01g027130.3C	Unnamed__8	TCCACGTAGA	1031	9	-	Zea mays
BraA01g027130.3C	Unnamed__1	CGTGG	1035	5	+	Zea mays
BraA01g027130.3C	G-box	CCACGTAA	1032	8	-	Brassica napus	cis-acting regulatory element involved in light responsiveness
BraA01g027130.3C	G-box	TACGTG	1033	6	+	Arabidopsis thaliana	cis-acting regulatory element involved in light responsiveness
BraA01g027130.3C	MBS	CAACTG	1709	6	+	Arabidopsis thaliana	MYB binding site involved in drought-inducibility
BraA01g027130.3C	Myc	TCTCTTA	1812	7	+	Arabidopsis thaliana
BraA01g027130.3C	TATA-box	TATA	57	4	+	Arabidopsis thaliana	core promoter element around -30 of transcription start
BraA01g027130.3C	TATA-box	ccTATAAAaa	237	9	+	Arabidopsis thaliana	core promoter element around -30 of transcription start
BraA01g027130.3C	TATA-box	ATATAA	246	6	+	Brassica oleracea	core promoter element around -30 of transcription start
BraA01g027130.3C	TATA-box	TATA	247	4	+	Arabidopsis thaliana	core promoter element around -30 of transcription start
BraA01g027130.3C	TATA-box	TATA	284	4	+	Arabidopsis thaliana	core promoter element around -30 of transcription start
BraA01g027130.3C	TATA-box	ATATAA	422	6	+	Brassica oleracea	core promoter element around -30 of transcription start
BraA01g027130.3C	TATA-box	TATA	423	4	+	Arabidopsis thaliana	core promoter element around -30 of transcription start
BraA01g027130.3C	TATA-box	TATA	431	4	+	Arabidopsis thaliana	core promoter element around -30 of transcription start
BraA01g027130.3C	TATA-box	ATTATA	434	6	+	Brassica napus	core promoter element around -30 of transcription start
BraA01g027130.3C	TATA-box	TATAA	435	5	-	Arabidopsis thaliana	core promoter element around -30 of transcription start
BraA01g027130.3C	TATA-box	TATA	436	4	+	Arabidopsis thaliana	core promoter element around -30 of transcription start
BraA01g027130.3C	TATA-box	TATA	520	4	+	Arabidopsis thaliana	core promoter element around -30 of transcription start
BraA01g027130.3C	TATA-box	ccTATAAAaa	756	9	-	Arabidopsis thaliana	core promoter element around -30 of transcription start
BraA01g027130.3C	TATA-box	TACAAAA	757	7	-	Oryza sativa	core promoter element around -30 of transcription start
BraA01g027130.3C	TATA-box	TATA	792	4	+	Arabidopsis thaliana	core promoter element around -30 of transcription start
BraA01g027130.3C	TATA-box	ATTATA	843	6	+	Brassica napus	core promoter element around -30 of transcription start
BraA01g027130.3C	TATA-box	TATAA	844	5	-	Arabidopsis thaliana	core promoter element around -30 of transcription start
BraA01g027130.3C	TATA-box	TATA	845	4	+	Arabidopsis thaliana	core promoter element around -30 of transcription start
BraA01g027130.3C	TATA-box	TATAA	901	5	-	Arabidopsis thaliana	core promoter element around -30 of transcription start
BraA01g027130.3C	TATA-box	TATA	902	4	+	Arabidopsis thaliana	core promoter element around -30 of transcription start
BraA01g027130.3C	TATA-box	ATATAT	1002	6	-	Brassica napus	core promoter element around -30 of transcription start
BraA01g027130.3C	TATA-box	TATATA	1003	6	-	Arabidopsis thaliana	core promoter element around -30 of transcription start
BraA01g027130.3C	TATA-box	ATATAT	1004	6	-	Brassica napus	core promoter element around -30 of transcription start
BraA01g027130.3C	TATA-box	TATA	1005	4	-	Arabidopsis thaliana	core promoter element around -30 of transcription start
BraA01g027130.3C	TATA-box	taTATAAAtc	1015	9	-	Arabidopsis thaliana	core promoter element around -30 of transcription start
BraA01g027130.3C	TATA-box	TATAAAT	1016	7	-	Brassica juncea	core promoter element around -30 of transcription start
BraA01g027130.3C	TATA-box	TATAAA	1017	6	-	Helianthus annuus	core promoter element around -30 of transcription start
BraA01g027130.3C	TATA-box	TATATAA	1018	7	-	Arabidopsis thaliana	core promoter element around -30 of transcription start
BraA01g027130.3C	TATA-box	TATATA	1019	6	-	Arabidopsis thaliana	core promoter element around -30 of transcription start
BraA01g027130.3C	TATA-box	TATA	1021	4	-	Arabidopsis thaliana	core promoter element around -30 of transcription start
BraA01g027130.3C	TATA-box	TATA	1118	4	-	Arabidopsis thaliana	core promoter element around -30 of transcription start
BraA01g027130.3C	TATA-box	ATATAT	1136	6	-	Brassica napus	core promoter element around -30 of transcription start
BraA01g027130.3C	TATA-box	TATA	1137	4	-	Arabidopsis thaliana	core promoter element around -30 of transcription start
BraA01g027130.3C	TATA-box	TATA	1222	4	-	Arabidopsis thaliana	core promoter element around -30 of transcription start
BraA01g027130.3C	TATA-box	TATTTAAA	1240	8	+	Arabidopsis thaliana	core promoter element around -30 of transcription start
BraA01g027130.3C	TATA-box	TATA	1308	4	-	Arabidopsis thaliana	core promoter element around -30 of transcription start
BraA01g027130.3C	TATA-box	ATATAT	1343	6	-	Brassica napus	core promoter element around -30 of transcription start
BraA01g027130.3C	TATA-box	TATATA	1344	6	-	Arabidopsis thaliana	core promoter element around -30 of transcription start
BraA01g027130.3C	TATA-box	ATATAT	1345	6	-	Brassica napus	core promoter element around -30 of transcription start
BraA01g027130.3C	TATA-box	TATA	1346	4	-	Arabidopsis thaliana	core promoter element around -30 of transcription start
BraA01g027130.3C	TATA-box	TACATAAA	1375	8	-	Oryza sativa	core promoter element around -30 of transcription start
BraA01g027130.3C	TATA-box	TATTTAAA	1424	8	-	Arabidopsis thaliana	core promoter element around -30 of transcription start
BraA01g027130.3C	TATA-box	TATATTTATATTT	1562	12	+	Avena sativa	core promoter element around -30 of transcription start
BraA01g027130.3C	TATA-box	TATAAATA	1564	8	-	Daucus carota	core promoter element around -30 of transcription start
BraA01g027130.3C	TATA-box	TATAAAT	1565	7	-	Brassica juncea	core promoter element around -30 of transcription start
BraA01g027130.3C	TATA-box	TATAAA	1566	6	-	Helianthus annuus	core promoter element around -30 of transcription start
BraA01g027130.3C	TATA-box	TATAA	1567	5	-	Arabidopsis thaliana	core promoter element around -30 of transcription start
BraA01g027130.3C	TATA-box	TATA	1568	4	-	Arabidopsis thaliana	core promoter element around -30 of transcription start
BraA01g027130.3C	TATA-box	TATAAAT	1663	7	-	Brassica juncea	core promoter element around -30 of transcription start
BraA01g027130.3C	TATA-box	TATAAA	1664	6	-	Helianthus annuus	core promoter element around -30 of transcription start
BraA01g027130.3C	TATA-box	TATAA	1665	5	-	Arabidopsis thaliana	core promoter element around -30 of transcription start
BraA01g027130.3C	TATA-box	TATA	1666	4	-	Arabidopsis thaliana	core promoter element around -30 of transcription start
BraA01g027130.3C	TATA-box	TATA	1689	4	-	Arabidopsis thaliana	core promoter element around -30 of transcription start
BraA01g027130.3C	TATA-box	TATACA	1721	6	-	Helianthus annuus	core promoter element around -30 of transcription start
BraA01g027130.3C	TATA-box	TATA	1723	4	-	Arabidopsis thaliana	core promoter element around -30 of transcription start
BraA01g027130.3C	TATA-box	ATTATA	1733	6	+	Brassica napus	core promoter element around -30 of transcription start
BraA01g027130.3C	TATA-box	TATAA	1734	5	-	Arabidopsis thaliana	core promoter element around -30 of transcription start
BraA01g027130.3C	TATA-box	TATA	1735	4	-	Arabidopsis thaliana	core promoter element around -30 of transcription start
BraA01g027130.3C	TATA-box	TATA	1891	4	-	Arabidopsis thaliana	core promoter element around -30 of transcription start
BraA01g027130.3C	MYC	CATGTG	586	6	+	Arabidopsis thaliana
BraA01g027130.3C	MYC	CATTTG	1025	6	+	Arabidopsis thaliana
BraA01g027130.3C	MYC	CAATTG	1296	6	-	Arabidopsis thaliana
BraA01g027130.3C	AAGAA-motif	gGTAAAGAAA	1457	9	+	Avena sativa
BraA01g027130.3C	AAGAA-motif	gGTAAAGAAA	1840	9	+	Avena sativa
BraA01g027130.3C	Myb	TAACTG	368	6	+	Arabidopsis thaliana
BraA01g027130.3C	Myb	CAACTG	1709	6	+	Arabidopsis thaliana
BraA01g027130.3C	MYB	TAACCA	317	6	+	Arabidopsis thaliana
BraA01g027130.3C	MYB	TAACCA	729	6	+	Arabidopsis thaliana
BraA01g027130.3C	MYB	CAACCA	1092	6	+	Arabidopsis thaliana
BraA01g027130.3C	MYB	TAACCA	1327	6	+	Arabidopsis thaliana
BraA01g027130.3C		motif_sequence	182	4	+	organism	short_function
BraA01g027130.3C		motif_sequence	515	4	-	organism	short_function
BraA01g027130.3C		motif_sequence	626	4	+	organism	short_function
BraA01g027130.3C		motif_sequence	1105	4	+	organism	short_function
BraA01g027130.3C		motif_sequence	1313	4	-	organism	short_function
BraA01g027130.3C		motif_sequence	1400	4	+	organism	short_function
BraA01g027130.3C		motif_sequence	1858	4	-	organism	short_function
BraA01g027130.3C		motif_sequence	1967	4	+	organism	short_function
BraA01g027130.3C	Unnamed__6	taTAAATATct	1561	10	-	Zea mays
BraA01g027130.3C	AP-1	TGAGTTAG	482	8	+	Arabidopsis thaliana
BraA01g027130.3C	LTR	CCGAAA	780	6	-	Hordeum vulgare	cis-acting element involved in low-temperature responsiveness
BraA01g027130.3C	LTR	CCGAAA	1488	6	-	Hordeum vulgare	cis-acting element involved in low-temperature responsiveness
BraA01g027130.3C	GCN4_motif	TGAGTCA	1364	7	+	Oryza sativa	cis-regulatory element involved in endosperm expression
BraA01g027130.3C	Unnamed__10	TCCACGTAGA	1031	9	-	Zea mays
BraA01g027130.3C	Unnamed__4	CTCC	673	4	+	Petroselinum hortense
BraA01g027130.3C	Unnamed__4	CTCC	831	4	+	Petroselinum hortense
BraA01g027130.3C	Unnamed__4	CTCC	1473	4	-	Petroselinum hortense
BraA01g027130.3C	ARE	AAACCA	361	6	-	Zea mays	cis-acting regulatory element essential for the anaerobic induction
BraA01g027130.3C	ARE	AAACCA	799	6	-	Zea mays	cis-acting regulatory element essential for the anaerobic induction
BraA01g027130.3C	ARE	AAACCA	887	6	-	Zea mays	cis-acting regulatory element essential for the anaerobic induction
BraA01g027130.3C	ARE	AAACCA	892	6	-	Zea mays	cis-acting regulatory element essential for the anaerobic induction
BraA01g027130.3C	ARE	AAACCA	938	6	-	Zea mays	cis-acting regulatory element essential for the anaerobic induction
BraA01g027130.3C	ARE	AAACCA	1148	6	+	Zea mays	cis-acting regulatory element essential for the anaerobic induction
BraA01g027130.3C	ARE	AAACCA	1607	6	-	Zea mays	cis-acting regulatory element essential for the anaerobic induction
BraA01g027130.3C	MRE	AACCTAA	804	7	-	Petroselinum crispum	MYB binding site involved in light responsiveness
BraA01g027130.3C	MRE	AACCTAA	923	7	+	Petroselinum crispum	MYB binding site involved in light responsiveness
BraA01g027130.3C	MRE	AACCTAA	1226	7	+	Petroselinum crispum	MYB binding site involved in light responsiveness
BraA01g027130.3C	MSA-like	(T/C)C(T/C)AACGG(T/C)(T/C)A	1834	9	+	Catharanthus roseus	cis-acting element involved in cell cycle regulation
BraA01g027130.3C	Box 4	ATTAAT	52	6	+	Petroselinum crispum	part of a conserved DNA module involved in light responsiveness
BraA01g027130.3C	Box 4	ATTAAT	604	6	+	Petroselinum crispum	part of a conserved DNA module involved in light responsiveness
BraA01g027130.3C	Box 4	ATTAAT	739	6	+	Petroselinum crispum	part of a conserved DNA module involved in light responsiveness
BraA01g027130.3C	Box 4	ATTAAT	977	6	+	Petroselinum crispum	part of a conserved DNA module involved in light responsiveness
BraA01g027130.3C	Box 4	ATTAAT	1317	6	-	Petroselinum crispum	part of a conserved DNA module involved in light responsiveness
BraA01g027130.3C	Box 4	ATTAAT	1659	6	-	Petroselinum crispum	part of a conserved DNA module involved in light responsiveness
BraA01g027130.3C	ERE	ATTTTAAA	1422	8	+	Nicotiana glutinos
BraA01g027130.3C	ERE	ATTTTAAA	1675	8	+	Nicotiana glutinos
BraA01g027130.3C	circadian	CAAAGATATC	472	9	+	Lycopersicon esculentum	cis-acting regulatory element involved in circadian control
BraA01g027130.3C	ABRE4	CACGTA	1033	6	-	Zea mays
BraA01g027130.3C	MBSI	TTTTTACGGTTA	121	11	-	Petunia hybrida	MYB binding site involved in flavonoid biosynthetic genes regulation
BraA01g027130.3C	MYB-like sequence	TAACCA	317	6	+	Arabidopsis thaliana
BraA01g027130.3C	MYB-like sequence	TAACCA	729	6	+	Arabidopsis thaliana
BraA01g027130.3C	MYB-like sequence	TAACCA	1327	6	+	Arabidopsis thaliana
BraA01g027130.3C	AT~TATA-box	TATATA	1003	6	-	Arabidopsis thaliana
BraA01g027130.3C	AT~TATA-box	TATATAAA	1017	8	-	Arabidopsis thaliana
BraA01g027130.3C	AT~TATA-box	TATATA	1019	6	-	Arabidopsis thaliana
BraA01g027130.3C	AT~TATA-box	TATATA	1344	6	-	Arabidopsis thaliana
BraA01g027130.3C	GT1-motif	GGTTAAT	315	7	-	Avena sativa	light responsive element
BraA01g027130.3C	GT1-motif	GGTTAA	316	6	-	Arabidopsis thaliana	light responsive element
BraA01g027130.3C	GT1-motif	GGTTAA	1326	6	-	Arabidopsis thaliana	light responsive element
BraA01g027130.3C	ABRE3a	TACGTG	1033	6	+	Zea mays
BraA01g027130.3C	W box	TTGACC	257	6	-	Arabidopsis thaliana
BraA01g027130.3C	W box	TTGACC	1840	6	-	Arabidopsis thaliana
BraA01g027130.3C	ABRE	ACGTG	1034	5	+	Arabidopsis thaliana	cis-acting element involved in the abscisic acid responsiveness
BraA01g027130.3C	CAAT-box	CAAT	93	4	+	Nicotiana glutinosa
BraA01g027130.3C	CAAT-box	CAAT	187	4	+	Nicotiana glutinosa
BraA01g027130.3C	CAAT-box	CAAT	222	4	+	Nicotiana glutinosa
BraA01g027130.3C	CAAT-box	CAAAT	294	5	+	Pisum sativum	common cis-acting element in promoter and enhancer regions
BraA01g027130.3C	CAAT-box	CAAT	323	4	+	Nicotiana glutinosa
BraA01g027130.3C	CAAT-box	CAAT	388	4	+	Nicotiana glutinosa
BraA01g027130.3C	CAAT-box	CAAT	398	4	-	Nicotiana glutinosa
BraA01g027130.3C	CAAT-box	CAAT	443	4	+	Nicotiana glutinosa
BraA01g027130.3C	CAAT-box	CAAT	449	4	+	Nicotiana glutinosa
BraA01g027130.3C	CAAT-box	CAAT	530	4	-	Nicotiana glutinosa
BraA01g027130.3C	CAAT-box	CCAAT	663	5	+	Arabidopsis thaliana	common cis-acting element in promoter and enhancer regions
BraA01g027130.3C	CAAT-box	CAAT	664	4	+	Nicotiana glutinosa
BraA01g027130.3C	CAAT-box	CAAAT	676	5	+	Pisum sativum	common cis-acting element in promoter and enhancer regions
BraA01g027130.3C	CAAT-box	CAAT	772	4	+	Nicotiana glutinosa
BraA01g027130.3C	CAAT-box	CAAT	919	4	-	Nicotiana glutinosa
BraA01g027130.3C	CAAT-box	CAAAT	981	5	-	Pisum sativum	common cis-acting element in promoter and enhancer regions
BraA01g027130.3C	CAAT-box	CAAT	1000	4	+	Nicotiana glutinosa
BraA01g027130.3C	CAAT-box	CCAAT	1010	5	+	Arabidopsis thaliana	common cis-acting element in promoter and enhancer regions
BraA01g027130.3C	CAAT-box	CAAT	1011	4	+	Nicotiana glutinosa
BraA01g027130.3C	CAAT-box	CAAAT	1026	5	-	Pisum sativum	common cis-acting element in promoter and enhancer regions
BraA01g027130.3C	CAAT-box	CAAT	1054	4	-	Nicotiana glutinosa
BraA01g027130.3C	CAAT-box	CAAAT	1195	5	+	Pisum sativum	common cis-acting element in promoter and enhancer regions
BraA01g027130.3C	CAAT-box	CAAT	1260	4	-	Nicotiana glutinosa
BraA01g027130.3C	CAAT-box	CAAT	1281	4	-	Nicotiana glutinosa
BraA01g027130.3C	CAAT-box	CAAAT	1290	5	+	Pisum sativum	common cis-acting element in promoter and enhancer regions
BraA01g027130.3C	CAAT-box	CAAT	1296	4	+	Nicotiana glutinosa
BraA01g027130.3C	CAAT-box	CAAT	1298	4	-	Nicotiana glutinosa
BraA01g027130.3C	CAAT-box	CAAAT	1331	5	+	Pisum sativum	common cis-acting element in promoter and enhancer regions
BraA01g027130.3C	CAAT-box	CAAAT	1361	5	-	Pisum sativum	common cis-acting element in promoter and enhancer regions
BraA01g027130.3C	CAAT-box	CAAT	1369	4	+	Nicotiana glutinosa
BraA01g027130.3C	CAAT-box	CAAT	1405	4	+	Nicotiana glutinosa
BraA01g027130.3C	CAAT-box	CAAAT	1469	5	-	Pisum sativum	common cis-acting element in promoter and enhancer regions
BraA01g027130.3C	CAAT-box	CAAAT	1627	5	-	Pisum sativum	common cis-acting element in promoter and enhancer regions
BraA01g027130.3C	CAAT-box	CCAAT	1633	5	+	Arabidopsis thaliana	common cis-acting element in promoter and enhancer regions
BraA01g027130.3C	CAAT-box	CAAT	1634	4	+	Nicotiana glutinosa
BraA01g027130.3C	CAAT-box	CAAT	1694	4	+	Nicotiana glutinosa
BraA01g027130.3C	CAAT-box	CAAT	1729	4	+	Nicotiana glutinosa
BraA01g027130.3C	CAAT-box	CAAT	1831	4	+	Nicotiana glutinosa
BraA01g027130.3C	CAAT-box	CAAT	1881	4	+	Nicotiana glutinosa
BraA01g027130.3C	CAAT-box	CAAT	1937	4	+	Nicotiana glutinosa
BraA01g038810.3C	Unnamed__1	CGTGG	681	5	+	Zea mays
BraA01g038810.3C	Unnamed__1	CGTGG	1307	5	-	Zea mays
BraA01g038810.3C	TATA-box	TATACA	196	6	-	Helianthus annuus	core promoter element around -30 of transcription start
BraA01g038810.3C	TATA-box	TATA	198	4	+	Arabidopsis thaliana	core promoter element around -30 of transcription start
BraA01g038810.3C	TATA-box	TATAA	894	5	-	Arabidopsis thaliana	core promoter element around -30 of transcription start
BraA01g038810.3C	TATA-box	TATA	895	4	+	Arabidopsis thaliana	core promoter element around -30 of transcription start
BraA01g038810.3C	TATA-box	TATAAA	1003	6	-	Helianthus annuus	core promoter element around -30 of transcription start
BraA01g038810.3C	TATA-box	TATAA	1004	5	-	Arabidopsis thaliana	core promoter element around -30 of transcription start
BraA01g038810.3C	TATA-box	TATA	1005	4	-	Arabidopsis thaliana	core promoter element around -30 of transcription start
BraA01g038810.3C	TATA-box	TATAAA	1121	6	-	Helianthus annuus	core promoter element around -30 of transcription start
BraA01g038810.3C	TATA-box	TATAA	1122	5	-	Arabidopsis thaliana	core promoter element around -30 of transcription start
BraA01g038810.3C	TATA-box	TATA	1123	4	-	Arabidopsis thaliana	core promoter element around -30 of transcription start
BraA01g038810.3C	TATA-box	TATAAA	1128	6	-	Helianthus annuus	core promoter element around -30 of transcription start
BraA01g038810.3C	TATA-box	TATAA	1129	5	-	Arabidopsis thaliana	core promoter element around -30 of transcription start
BraA01g038810.3C	TATA-box	TATA	1130	4	-	Arabidopsis thaliana	core promoter element around -30 of transcription start
BraA01g038810.3C	TATA-box	TATAAAT	1646	7	-	Brassica juncea	core promoter element around -30 of transcription start
BraA01g038810.3C	TATA-box	TATAAA	1647	6	-	Helianthus annuus	core promoter element around -30 of transcription start
BraA01g038810.3C	TATA-box	TATAA	1648	5	-	Arabidopsis thaliana	core promoter element around -30 of transcription start
BraA01g038810.3C	TATA-box	TATA	1649	4	-	Arabidopsis thaliana	core promoter element around -30 of transcription start
BraA01g038810.3C	TATA-box	TATAAAA	1654	7	-	Pisum sativum	core promoter element around -30 of transcription start
BraA01g038810.3C	TATA-box	TATAAA	1655	6	-	Helianthus annuus	core promoter element around -30 of transcription start
BraA01g038810.3C	TATA-box	TATAA	1656	5	-	Arabidopsis thaliana	core promoter element around -30 of transcription start
BraA01g038810.3C	TATA-box	TATA	1657	4	-	Arabidopsis thaliana	core promoter element around -30 of transcription start
BraA01g038810.3C	TATA-box	ATTATA	1662	6	+	Brassica napus	core promoter element around -30 of transcription start
BraA01g038810.3C	TATA-box	TATAA	1663	5	-	Arabidopsis thaliana	core promoter element around -30 of transcription start
BraA01g038810.3C	TATA-box	TATA	1664	4	-	Arabidopsis thaliana	core promoter element around -30 of transcription start
BraA01g038810.3C	TATA-box	TATTTAAA	1769	8	+	Arabidopsis thaliana	core promoter element around -30 of transcription start
BraA01g038810.3C	G-box	CACGAC	679	6	-	Zea mays	cis-acting regulatory element involved in light responsiveness
BraA01g038810.3C	G-box	CACGTC	1427	6	-	Zea mays	cis-acting regulatory element involved in light responsiveness
BraA01g038810.3C	Myc	TCTCTTA	122	7	-	Arabidopsis thaliana
BraA01g038810.3C	Myc	TCTCTTA	165	7	-	Arabidopsis thaliana
BraA01g038810.3C	MBS	CAACTG	1865	6	+	Arabidopsis thaliana	MYB binding site involved in drought-inducibility
BraA01g038810.3C	TCT-motif	TCTTAC	250	6	-	Arabidopsis thaliana	part of a light responsive element
BraA01g038810.3C	Unnamed__2	AACCTAACCT	85	9	+	Petroselinum hortense
BraA01g038810.3C		motif_sequence	5	4	-	organism	short_function
BraA01g038810.3C		motif_sequence	201	4	+	organism	short_function
BraA01g038810.3C		motif_sequence	345	4	-	organism	short_function
BraA01g038810.3C		motif_sequence	396	4	-	organism	short_function
BraA01g038810.3C		motif_sequence	444	4	+	organism	short_function
BraA01g038810.3C		motif_sequence	463	4	-	organism	short_function
BraA01g038810.3C		motif_sequence	497	4	+	organism	short_function
BraA01g038810.3C		motif_sequence	790	4	+	organism	short_function
BraA01g038810.3C		motif_sequence	863	4	+	organism	short_function
BraA01g038810.3C		motif_sequence	975	4	-	organism	short_function
BraA01g038810.3C		motif_sequence	1024	4	+	organism	short_function
BraA01g038810.3C		motif_sequence	1030	4	+	organism	short_function
BraA01g038810.3C		motif_sequence	1149	4	-	organism	short_function
BraA01g038810.3C		motif_sequence	1195	4	+	organism	short_function
BraA01g038810.3C		motif_sequence	1288	4	+	organism	short_function
BraA01g038810.3C		motif_sequence	1339	4	+	organism	short_function
BraA01g038810.3C		motif_sequence	1587	4	+	organism	short_function
BraA01g038810.3C		motif_sequence	1712	4	+	organism	short_function
BraA01g038810.3C		motif_sequence	1870	4	-	organism	short_function
BraA01g038810.3C		motif_sequence	1910	4	+	organism	short_function
BraA01g038810.3C	MYB	CAACCA	40	6	-	Arabidopsis thaliana
BraA01g038810.3C	MYB	TAACCA	89	6	+	Arabidopsis thaliana
BraA01g038810.3C	MYB	TAACCA	108	6	+	Arabidopsis thaliana
BraA01g038810.3C	MYB	TAACCA	135	6	+	Arabidopsis thaliana
BraA01g038810.3C	MYB	TAACCA	151	6	+	Arabidopsis thaliana
BraA01g038810.3C	MYB	TAACCA	178	6	+	Arabidopsis thaliana
BraA01g038810.3C	MYB	CAACCA	714	6	-	Arabidopsis thaliana
BraA01g038810.3C	MYB	CAACAG	814	6	-	Arabidopsis thaliana
BraA01g038810.3C	MYB	CAACAG	1160	6	+	Arabidopsis thaliana
BraA01g038810.3C	MYB	CAACCA	1523	6	+	Arabidopsis thaliana
BraA01g038810.3C	AAGAA-motif	GAAAGAA	453	7	-	Avena sativa
BraA01g038810.3C	AAGAA-motif	GAAAGAA	855	7	-	Avena sativa
BraA01g038810.3C	AAGAA-motif	gGTAAAGAAA	1681	9	-	Avena sativa
BraA01g038810.3C	Myb	TAACTG	1694	6	-	Arabidopsis thaliana
BraA01g038810.3C	Myb	CAACTG	1865	6	+	Arabidopsis thaliana
BraA01g038810.3C	CGTCA-motif	CGTCA	1573	5	+	Hordeum vulgare	cis-acting regulatory element involved in the MeJA-responsiveness
BraA01g038810.3C	CGTCA-motif	CGTCA	1623	5	+	Hordeum vulgare	cis-acting regulatory element involved in the MeJA-responsiveness
BraA01g038810.3C	CGTCA-motif	CGTCA	1669	5	-	Hordeum vulgare	cis-acting regulatory element involved in the MeJA-responsiveness
BraA01g038810.3C	MYC	CATTTG	951	6	-	Arabidopsis thaliana
BraA01g038810.3C	MYC	CAATTG	1457	6	-	Arabidopsis thaliana
BraA01g038810.3C	Myb-binding site	CAACAG	814	6	-	Nicotiana tabacum
BraA01g038810.3C	Myb-binding site	CAACAG	1160	6	+	Nicotiana tabacum
BraA01g038810.3C	CCAAT-box	CAACGG	1847	6	+	Hordeum vulgare	MYBHv1 binding site
BraA01g038810.3C	TC-rich repeats	ATTCTCTAAC	1874	9	+	Nicotiana tabacum	cis-acting element involved in defense and stress responsiveness
BraA01g038810.3C	TCCC-motif	TCTCCCT	1911	7	+	Spinacia oleracea	part of a light responsive element
BraA01g038810.3C	WRE3	CCACCT	138	6	+	Pisum sativum
BraA01g038810.3C	MRE	AACCTAA	85	7	+	Petroselinum crispum	MYB binding site involved in light responsiveness
BraA01g038810.3C	MRE	AACCTAA	1362	7	-	Petroselinum crispum	MYB binding site involved in light responsiveness
BraA01g038810.3C	ARE	AAACCA	734	6	-	Zea mays	cis-acting regulatory element essential for the anaerobic induction
BraA01g038810.3C	ARE	AAACCA	1231	6	-	Zea mays	cis-acting regulatory element essential for the anaerobic induction
BraA01g038810.3C	ARE	AAACCA	1357	6	-	Zea mays	cis-acting regulatory element essential for the anaerobic induction
BraA01g038810.3C	ARE	AAACCA	1801	6	+	Zea mays	cis-acting regulatory element essential for the anaerobic induction
BraA01g038810.3C	MYB recognition site	CCGTTG	1847	6	-	Arabidopsis thaliana
BraA01g038810.3C	Unnamed__4	CTCC	396	4	-	Petroselinum hortense
BraA01g038810.3C	Unnamed__4	CTCC	463	4	-	Petroselinum hortense
BraA01g038810.3C	Unnamed__4	CTCC	593	4	-	Petroselinum hortense
BraA01g038810.3C	Unnamed__4	CTCC	645	4	-	Petroselinum hortense
BraA01g038810.3C	Unnamed__4	CTCC	665	4	+	Petroselinum hortense
BraA01g038810.3C	Unnamed__4	CTCC	798	4	-	Petroselinum hortense
BraA01g038810.3C	Unnamed__4	CTCC	890	4	+	Petroselinum hortense
BraA01g038810.3C	Unnamed__4	CTCC	1290	4	+	Petroselinum hortense
BraA01g038810.3C	Unnamed__4	CTCC	1341	4	+	Petroselinum hortense
BraA01g038810.3C	Unnamed__4	CTCC	1589	4	+	Petroselinum hortense
BraA01g038810.3C	Unnamed__4	CTCC	1793	4	-	Petroselinum hortense
BraA01g038810.3C	Unnamed__4	CTCC	1912	4	+	Petroselinum hortense
BraA01g038810.3C	CAT-box	GCCACT	1084	6	+	Arabidopsis thaliana	cis-acting regulatory element related to meristem expression
BraA01g038810.3C	TGACG-motif	TGACG	1573	5	-	Hordeum vulgare	cis-acting regulatory element involved in the MeJA-responsiveness
BraA01g038810.3C	TGACG-motif	TGACG	1623	5	-	Hordeum vulgare	cis-acting regulatory element involved in the MeJA-responsiveness
BraA01g038810.3C	TGACG-motif	TGACG	1669	5	+	Hordeum vulgare	cis-acting regulatory element involved in the MeJA-responsiveness
BraA01g038810.3C	ABRE	ACGTG	585	5	-	Arabidopsis thaliana	cis-acting element involved in the abscisic acid responsiveness
BraA01g038810.3C	ABRE	ACGTG	1308	5	-	Arabidopsis thaliana	cis-acting element involved in the abscisic acid responsiveness
BraA01g038810.3C	ABRE	ACGTG	1428	5	+	Arabidopsis thaliana	cis-acting element involved in the abscisic acid responsiveness
BraA01g038810.3C	TGA-element	AACGAC	273	6	+	Brassica oleracea	auxin-responsive element
BraA01g038810.3C	TGA-element	AACGAC	1546	6	+	Brassica oleracea	auxin-responsive element
BraA01g038810.3C	G-Box	CACGTT	585	6	+	Pisum sativum	cis-acting regulatory element involved in light responsiveness
BraA01g038810.3C	G-Box	CACGTT	1308	6	+	Pisum sativum	cis-acting regulatory element involved in light responsiveness
BraA01g038810.3C	CAAT-box	CCAAT	219	5	+	Arabidopsis thaliana	common cis-acting element in promoter and enhancer regions
BraA01g038810.3C	CAAT-box	CAAT	220	4	+	Nicotiana glutinosa
BraA01g038810.3C	CAAT-box	CAAAT	222	5	-	Pisum sativum	common cis-acting element in promoter and enhancer regions
BraA01g038810.3C	CAAT-box	CAAT	378	4	+	Nicotiana glutinosa
BraA01g038810.3C	CAAT-box	CAAT	561	4	+	Nicotiana glutinosa
BraA01g038810.3C	CAAT-box	CAAT	578	4	-	Nicotiana glutinosa
BraA01g038810.3C	CAAT-box	CAAT	628	4	+	Nicotiana glutinosa
BraA01g038810.3C	CAAT-box	CAAT	752	4	+	Nicotiana glutinosa
BraA01g038810.3C	CAAT-box	CAAT	772	4	+	Nicotiana glutinosa
BraA01g038810.3C	CAAT-box	CAAAT	832	5	-	Pisum sativum	common cis-acting element in promoter and enhancer regions
BraA01g038810.3C	CAAT-box	CAAT	868	4	+	Nicotiana glutinosa
BraA01g038810.3C	CAAT-box	CAAAT	951	5	+	Pisum sativum	common cis-acting element in promoter and enhancer regions
BraA01g038810.3C	CAAT-box	CAAT	982	4	-	Nicotiana glutinosa
BraA01g038810.3C	CAAT-box	CAAT	1011	4	+	Nicotiana glutinosa
BraA01g038810.3C	CAAT-box	CCAAT	1038	5	-	Arabidopsis thaliana	common cis-acting element in promoter and enhancer regions
BraA01g038810.3C	CAAT-box	CAAT	1045	4	-	Nicotiana glutinosa
BraA01g038810.3C	CAAT-box	CAAAT	1074	5	+	Pisum sativum	common cis-acting element in promoter and enhancer regions
BraA01g038810.3C	CAAT-box	CAAAT	1238	5	+	Pisum sativum	common cis-acting element in promoter and enhancer regions
BraA01g038810.3C	CAAT-box	CAAT	1246	4	-	Nicotiana glutinosa
BraA01g038810.3C	CAAT-box	CAAT	1350	4	+	Nicotiana glutinosa
BraA01g038810.3C	CAAT-box	CAAT	1457	4	+	Nicotiana glutinosa
BraA01g038810.3C	CAAT-box	CAAT	1459	4	-	Nicotiana glutinosa
BraA01g038810.3C	CAAT-box	CAAT	1667	4	-	Nicotiana glutinosa
BraA01g038810.3C	CAAT-box	CCAAT	1675	5	+	Arabidopsis thaliana	common cis-acting element in promoter and enhancer regions
BraA01g038810.3C	CAAT-box	CAAT	1676	4	+	Nicotiana glutinosa
BraA01g038810.3C	CAAT-box	CCAAT	1804	5	+	Arabidopsis thaliana	common cis-acting element in promoter and enhancer regions
BraA01g038810.3C	CAAT-box	CAAT	1805	4	+	Nicotiana glutinosa
BraA01g038810.3C	CAAT-box	CAAT	1896	4	+	Nicotiana glutinosa
BraA01g038810.3C	CAAT-box	CAAT	1959	4	-	Nicotiana glutinosa
BraA01g038810.3C	CAAT-box	CAAAT	1988	5	-	Pisum sativum	common cis-acting element in promoter and enhancer regions
BraA01g038810.3C	TCA	TCATCTTCAT	1022	9	+	Pisum sativum
BraA01g038810.3C	ERE	ATTTTAAA	60	8	-	Nicotiana glutinos
BraA01g038810.3C	as-1	TGACG	1573	5	-	Arabidopsis thaliana
BraA01g038810.3C	as-1	TGACG	1623	5	-	Arabidopsis thaliana
BraA01g038810.3C	as-1	TGACG	1669	5	+	Arabidopsis thaliana
BraA01g038810.3C	MYB-like sequence	TAACCA	89	6	+	Arabidopsis thaliana
BraA01g038810.3C	MYB-like sequence	TAACCA	108	6	+	Arabidopsis thaliana
BraA01g038810.3C	MYB-like sequence	TAACCA	135	6	+	Arabidopsis thaliana
BraA01g038810.3C	MYB-like sequence	TAACCA	151	6	+	Arabidopsis thaliana
BraA01g038810.3C	MYB-like sequence	TAACCA	178	6	+	Arabidopsis thaliana
BraA01g038810.3C	TATA	TATAAAAT	1653	8	-	Arabidopsis thaliana
BraA01g038810.3C	GT1-motif	GGTTAA	1686	6	-	Arabidopsis thaliana	light responsive element
BraA02g003050.3C	I-box	cGATAAGGCG	1040	9	-	Zea mays	part of a light responsive element
BraA02g003050.3C	Unnamed__4	CTCC	387	4	-	Petroselinum hortense
BraA02g003050.3C	Unnamed__4	CTCC	427	4	-	Petroselinum hortense
BraA02g003050.3C	Unnamed__4	CCCACAGGC	500	9	-	Zea mays
BraA02g003050.3C	Unnamed__4	CTCC	817	4	-	Petroselinum hortense
BraA02g003050.3C	Unnamed__4	CTCC	1020	4	-	Petroselinum hortense
BraA02g003050.3C	Unnamed__4	CTCC	1112	4	-	Petroselinum hortense
BraA02g003050.3C	Unnamed__4	CTCC	1142	4	+	Petroselinum hortense
BraA02g003050.3C	Unnamed__4	CTCC	1358	4	-	Petroselinum hortense
BraA02g003050.3C	Unnamed__4	CTCC	1454	4	-	Petroselinum hortense
BraA02g003050.3C	Unnamed__4	CTCC	1635	4	-	Petroselinum hortense
BraA02g003050.3C	ARE	AAACCA	636	6	+	Zea mays	cis-acting regulatory element essential for the anaerobic induction
BraA02g003050.3C	ARE	AAACCA	762	6	-	Zea mays	cis-acting regulatory element essential for the anaerobic induction
BraA02g003050.3C	ARE	AAACCA	1276	6	-	Zea mays	cis-acting regulatory element essential for the anaerobic induction
BraA02g003050.3C	MRE	AACCTAA	581	7	+	Petroselinum crispum	MYB binding site involved in light responsiveness
BraA02g003050.3C	MYB recognition site	CCGTTG	1376	6	-	Arabidopsis thaliana
BraA02g003050.3C	AT1-motif	AATTATTTTTTATT	774	13	+	Solanum tuberosum	part of a light responsive module
BraA02g003050.3C	AE-box	AGAAACAA	911	8	-	Arabidopsis thaliana	part of a module for light response
BraA02g003050.3C	AE-box	AGAAACTT	1893	8	+	Arabidopsis thaliana	part of a module for light response
BraA02g003050.3C	WRE3	CCACCT	1456	6	-	Pisum sativum
BraA02g003050.3C	TCA	TCATCTTCAT	958	9	+	Pisum sativum
BraA02g003050.3C	STRE	AGGGG	297	5	+	Arabidopsis thaliana
BraA02g003050.3C	GT1-motif	GGTTAAT	138	7	+	Avena sativa	light responsive element
BraA02g003050.3C	GT1-motif	GGTTAA	442	6	+	Arabidopsis thaliana	light responsive element
BraA02g003050.3C	GT1-motif	GGTTAAT	551	7	+	Avena sativa	light responsive element
BraA02g003050.3C	GT1-motif	GGTTAA	597	6	-	Arabidopsis thaliana	light responsive element
BraA02g003050.3C	GT1-motif	GGTTAA	1684	6	+	Arabidopsis thaliana	light responsive element
BraA02g003050.3C	MYB-like sequence	TAACCA	550	6	-	Arabidopsis thaliana
BraA02g003050.3C	MYB-like sequence	TAACCA	726	6	-	Arabidopsis thaliana
BraA02g003050.3C	MYB-like sequence	TAACCA	735	6	-	Arabidopsis thaliana
BraA02g003050.3C	MYB-like sequence	TAACCA	1728	6	-	Arabidopsis thaliana
BraA02g003050.3C	as-1	TGACG	14	5	+	Arabidopsis thaliana
BraA02g003050.3C	as-1	TGACG	17	5	-	Arabidopsis thaliana
BraA02g003050.3C	as-1	TGACG	1554	5	-	Arabidopsis thaliana
BraA02g003050.3C	as-1	TGACG	1774	5	-	Arabidopsis thaliana
BraA02g003050.3C	HD-Zip 3	GTAAT(G/C)ATTAC	1730	9.5	-	Arabidopsis thaliana	protein binding site
BraA02g003050.3C	TGACG-motif	TGACG	14	5	+	Hordeum vulgare	cis-acting regulatory element involved in the MeJA-responsiveness
BraA02g003050.3C	TGACG-motif	TGACG	17	5	-	Hordeum vulgare	cis-acting regulatory element involved in the MeJA-responsiveness
BraA02g003050.3C	TGACG-motif	TGACG	1554	5	-	Hordeum vulgare	cis-acting regulatory element involved in the MeJA-responsiveness
BraA02g003050.3C	TGACG-motif	TGACG	1774	5	-	Hordeum vulgare	cis-acting regulatory element involved in the MeJA-responsiveness
BraA02g003050.3C	CAT-box	GCCACT	429	6	-	Arabidopsis thaliana	cis-acting regulatory element related to meristem expression
BraA02g003050.3C	CAAT-box	CAAT	32	4	+	Nicotiana glutinosa
BraA02g003050.3C	CAAT-box	CAAAT	34	5	-	Pisum sativum	common cis-acting element in promoter and enhancer regions
BraA02g003050.3C	CAAT-box	CAAAT	60	5	-	Pisum sativum	common cis-acting element in promoter and enhancer regions
BraA02g003050.3C	CAAT-box	CAAAT	76	5	-	Pisum sativum	common cis-acting element in promoter and enhancer regions
BraA02g003050.3C	CAAT-box	CAAT	228	4	-	Nicotiana glutinosa
BraA02g003050.3C	CAAT-box	CCAAT	263	5	-	Arabidopsis thaliana	common cis-acting element in promoter and enhancer regions
BraA02g003050.3C	CAAT-box	CAAT	362	4	-	Nicotiana glutinosa
BraA02g003050.3C	CAAT-box	CAAT	371	4	-	Nicotiana glutinosa
BraA02g003050.3C	CAAT-box	CAAAT	723	5	-	Pisum sativum	common cis-acting element in promoter and enhancer regions
BraA02g003050.3C	CAAT-box	CAAT	798	4	+	Nicotiana glutinosa
BraA02g003050.3C	CAAT-box	CAAT	800	4	-	Nicotiana glutinosa
BraA02g003050.3C	CAAT-box	CAAAT	909	5	-	Pisum sativum	common cis-acting element in promoter and enhancer regions
BraA02g003050.3C	CAAT-box	CAAT	1010	4	-	Nicotiana glutinosa
BraA02g003050.3C	CAAT-box	CCAAT	1093	5	-	Arabidopsis thaliana	common cis-acting element in promoter and enhancer regions
BraA02g003050.3C	CAAT-box	CAAT	1167	4	-	Nicotiana glutinosa
BraA02g003050.3C	CAAT-box	CAAT	1171	4	-	Nicotiana glutinosa
BraA02g003050.3C	CAAT-box	CAAAT	1312	5	-	Pisum sativum	common cis-acting element in promoter and enhancer regions
BraA02g003050.3C	CAAT-box	CCAAT	1352	5	+	Arabidopsis thaliana	common cis-acting element in promoter and enhancer regions
BraA02g003050.3C	CAAT-box	CAAT	1353	4	+	Nicotiana glutinosa
BraA02g003050.3C	CAAT-box	CAAT	1384	4	+	Nicotiana glutinosa
BraA02g003050.3C	CAAT-box	CCAAT	1565	5	+	Arabidopsis thaliana	common cis-acting element in promoter and enhancer regions
BraA02g003050.3C	CAAT-box	CAAT	1566	4	+	Nicotiana glutinosa
BraA02g003050.3C	CAAT-box	CAAT	1981	4	+	Nicotiana glutinosa
BraA02g003050.3C	TGA-element	AACGAC	1786	6	-	Brassica oleracea	auxin-responsive element
BraA02g003050.3C	GATA-motif	AAGATAAGATT	1085	10	+	Arabidopsis thaliana	part of a light responsive element
BraA02g003050.3C	TATA-box	TATA	771	4	+	Arabidopsis thaliana	core promoter element around -30 of transcription start
BraA02g003050.3C	TATA-box	TATA	939	4	+	Arabidopsis thaliana	core promoter element around -30 of transcription start
BraA02g003050.3C	TATA-box	TATAA	1196	5	-	Arabidopsis thaliana	core promoter element around -30 of transcription start
BraA02g003050.3C	TATA-box	TATA	1197	4	-	Arabidopsis thaliana	core promoter element around -30 of transcription start
BraA02g003050.3C	TATA-box	ATATAA	1501	6	+	Brassica oleracea	core promoter element around -30 of transcription start
BraA02g003050.3C	TATA-box	TATA	1502	4	-	Arabidopsis thaliana	core promoter element around -30 of transcription start
BraA02g003050.3C	TATA-box	TATAA	1617	5	-	Arabidopsis thaliana	core promoter element around -30 of transcription start
BraA02g003050.3C	TATA-box	TATA	1618	4	-	Arabidopsis thaliana	core promoter element around -30 of transcription start
BraA02g003050.3C	TATA-box	TACAAAA	1812	7	-	Oryza sativa	core promoter element around -30 of transcription start
BraA02g003050.3C	TATA-box	tcTATAAATAgg	1884	11	+	Nicotiana tabacum	core promoter element around -30 of transcription start
BraA02g003050.3C	TATA-box	TATA	1886	4	-	Arabidopsis thaliana	core promoter element around -30 of transcription start
BraA02g003050.3C	CCAAT-box	CAACGG	1376	6	+	Hordeum vulgare	MYBHv1 binding site
BraA02g003050.3C	Myb-binding site	CAACAG	983	6	-	Nicotiana tabacum
BraA02g003050.3C	MYC	CATGTG	464	6	-	Arabidopsis thaliana
BraA02g003050.3C	MYC	CAATTG	798	6	+	Arabidopsis thaliana
BraA02g003050.3C	Myb	TAACTG	445	6	+	Arabidopsis thaliana
BraA02g003050.3C	Myb	TAACTG	511	6	-	Arabidopsis thaliana
BraA02g003050.3C	AAGAA-motif	GAAAGAA	788	7	+	Avena sativa
BraA02g003050.3C	AAGAA-motif	GAAAGAA	1536	7	+	Avena sativa
BraA02g003050.3C		motif_sequence	126	4	-	organism	short_function
BraA02g003050.3C		motif_sequence	204	4	+	organism	short_function
BraA02g003050.3C		motif_sequence	278	4	-	organism	short_function
BraA02g003050.3C		motif_sequence	288	4	+	organism	short_function
BraA02g003050.3C		motif_sequence	326	4	-	organism	short_function
BraA02g003050.3C		motif_sequence	365	4	-	organism	short_function
BraA02g003050.3C		motif_sequence	387	4	-	organism	short_function
BraA02g003050.3C		motif_sequence	463	4	-	organism	short_function
BraA02g003050.3C		motif_sequence	467	4	+	organism	short_function
BraA02g003050.3C		motif_sequence	473	4	-	organism	short_function
BraA02g003050.3C		motif_sequence	932	4	+	organism	short_function
BraA02g003050.3C		motif_sequence	1098	4	-	organism	short_function
BraA02g003050.3C		motif_sequence	1211	4	-	organism	short_function
BraA02g003050.3C		motif_sequence	1394	4	+	organism	short_function
BraA02g003050.3C		motif_sequence	1635	4	-	organism	short_function
BraA02g003050.3C		motif_sequence	1806	4	-	organism	short_function
BraA02g003050.3C		motif_sequence	1965	4	+	organism	short_function
BraA02g003050.3C	MYB	TAACCA	550	6	-	Arabidopsis thaliana
BraA02g003050.3C	MYB	TAACCA	726	6	-	Arabidopsis thaliana
BraA02g003050.3C	MYB	TAACCA	735	6	-	Arabidopsis thaliana
BraA02g003050.3C	MYB	CAACAG	983	6	-	Arabidopsis thaliana
BraA02g003050.3C	MYB	TAACCA	1728	6	-	Arabidopsis thaliana
BraA02g003050.3C	LTR	CCGAAA	563	6	-	Hordeum vulgare	cis-acting element involved in low-temperature responsiveness
BraA02g003050.3C	LTR	CCGAAA	746	6	-	Hordeum vulgare	cis-acting element involved in low-temperature responsiveness
BraA02g003050.3C	LTR	CCGAAA	1713	6	-	Hordeum vulgare	cis-acting element involved in low-temperature responsiveness
BraA02g003050.3C	CGTCA-motif	CGTCA	14	5	-	Hordeum vulgare	cis-acting regulatory element involved in the MeJA-responsiveness
BraA02g003050.3C	CGTCA-motif	CGTCA	17	5	+	Hordeum vulgare	cis-acting regulatory element involved in the MeJA-responsiveness
BraA02g003050.3C	CGTCA-motif	CGTCA	1554	5	+	Hordeum vulgare	cis-acting regulatory element involved in the MeJA-responsiveness
BraA02g003050.3C	CGTCA-motif	CGTCA	1774	5	+	Hordeum vulgare	cis-acting regulatory element involved in the MeJA-responsiveness
BraA03g003930.3C	TCT-motif	TCTTAC	222	6	+	Arabidopsis thaliana	part of a light responsive element
BraA03g003930.3C	TCT-motif	TCTTAC	764	6	+	Arabidopsis thaliana	part of a light responsive element
BraA03g003930.3C	TCT-motif	TCTTAC	1116	6	+	Arabidopsis thaliana	part of a light responsive element
BraA03g003930.3C	TCT-motif	TCTTAC	1650	6	+	Arabidopsis thaliana	part of a light responsive element
BraA03g003930.3C	O2-site	GATGACATGG	252	9	-	Zea mays	cis-acting regulatory element involved in zein metabolism regulation
BraA03g003930.3C	WUN-motif	AAATTACT	751	8	-	Nicotiana glutinosa
BraA03g003930.3C	Unnamed__1	CGTGG	1753	5	-	Zea mays
BraA03g003930.3C	Unnamed__1	CGTGG	1766	5	-	Zea mays
BraA03g003930.3C	G-box	TACGTG	280	6	+	Arabidopsis thaliana	cis-acting regulatory element involved in light responsiveness
BraA03g003930.3C	G-box	CTTCCACGTGGCA	1750	12	+	Arabidopsis thaliana	cis-acting regulatory element involved in light responsiveness
BraA03g003930.3C	G-box	GCCACGTGGA	1752	9	-	Arabidopsis thaliana	cis-acting regulatory element involved in light responsiveness
BraA03g003930.3C	G-box	TACGTG	1754	6	-	Arabidopsis thaliana	cis-acting regulatory element involved in light responsiveness
BraA03g003930.3C	G-box	CACGTC	1767	6	+	Zea mays	cis-acting regulatory element involved in light responsiveness
BraA03g003930.3C	MBS	CAACTG	1355	6	+	Arabidopsis thaliana	MYB binding site involved in drought-inducibility
BraA03g003930.3C	Unnamed_1	GGATTTTACAGT	1416	11	-	Pisum sativum	cis-acting element involved in phytochrome down-regulation expression
BraA03g003930.3C	TC-rich repeats	ATTCTCTAAC	114	9	+	Nicotiana tabacum	cis-acting element involved in defense and stress responsiveness
BraA03g003930.3C	TC-rich repeats	GTTTTCTTAC	1646	10	+	Nicotiana tabacum	cis-acting element involved in defense and stress responsiveness
BraA03g003930.3C	Myb	TAACTG	699	6	+	Arabidopsis thaliana
BraA03g003930.3C	Myb	CAACTG	1355	6	+	Arabidopsis thaliana
BraA03g003930.3C		motif_sequence	80	4	+	organism	short_function
BraA03g003930.3C		motif_sequence	85	4	+	organism	short_function
BraA03g003930.3C		motif_sequence	259	4	+	organism	short_function
BraA03g003930.3C		motif_sequence	646	4	+	organism	short_function
BraA03g003930.3C		motif_sequence	694	4	-	organism	short_function
BraA03g003930.3C		motif_sequence	724	4	-	organism	short_function
BraA03g003930.3C		motif_sequence	743	4	+	organism	short_function
BraA03g003930.3C		motif_sequence	822	4	-	organism	short_function
BraA03g003930.3C		motif_sequence	834	4	+	organism	short_function
BraA03g003930.3C		motif_sequence	845	4	+	organism	short_function
BraA03g003930.3C		motif_sequence	1377	4	+	organism	short_function
BraA03g003930.3C		motif_sequence	1575	4	-	organism	short_function
BraA03g003930.3C		motif_sequence	1883	4	+	organism	short_function
BraA03g003930.3C	MYB	CAACAG	516	6	-	Arabidopsis thaliana
BraA03g003930.3C	MYB	TAACCA	1509	6	+	Arabidopsis thaliana
BraA03g003930.3C	CGTCA-motif	CGTCA	377	5	-	Hordeum vulgare	cis-acting regulatory element involved in the MeJA-responsiveness
BraA03g003930.3C	Unnamed__10	TCCACGTAGA	1752	9	+	Zea mays
BraA03g003930.3C	WRE3	CCACCT	328	6	-	Pisum sativum
BraA03g003930.3C	WRE3	CCACCT	1608	6	+	Pisum sativum
BraA03g003930.3C	P-box	CCTTTTG	264	7	-	Oryza sativa	gibberellin-responsive element
BraA03g003930.3C	GT1-motif	GGTTAA	311	6	+	Arabidopsis thaliana	light responsive element
BraA03g003930.3C	GT1-motif	GGTTAA	1508	6	-	Arabidopsis thaliana	light responsive element
BraA03g003930.3C	MYB-like sequence	TAACCA	1509	6	+	Arabidopsis thaliana
BraA03g003930.3C	ABRE3a	TACGTG	280	6	+	Zea mays
BraA03g003930.3C	ABRE3a	TACGTG	1754	6	-	Zea mays
BraA03g003930.3C	ABRE	ACGTG	10	5	-	Arabidopsis thaliana	cis-acting element involved in the abscisic acid responsiveness
BraA03g003930.3C	ABRE	TACGTGTC	280	8	+	Oryza sativa	cis-acting element involved in the abscisic acid responsiveness
BraA03g003930.3C	ABRE	ACGTG	281	5	+	Arabidopsis thaliana	cis-acting element involved in the abscisic acid responsiveness
BraA03g003930.3C	ABRE	GACACGTACGT	664	10	+	Oryza sativa	cis-acting element involved in the abscisic acid responsiveness
BraA03g003930.3C	ABRE	ACGTG	1754	5	-	Arabidopsis thaliana	cis-acting element involved in the abscisic acid responsiveness
BraA03g003930.3C	ABRE	ACGTG	1767	5	-	Arabidopsis thaliana	cis-acting element involved in the abscisic acid responsiveness
BraA03g003930.3C	CAT-box	GCCACT	1979	6	+	Arabidopsis thaliana	cis-acting regulatory element related to meristem expression
BraA03g003930.3C	TGA-element	AACGAC	1820	6	+	Brassica oleracea	auxin-responsive element
BraA03g003930.3C	TGA-element	AACGAC	1826	6	-	Brassica oleracea	auxin-responsive element
BraA03g003930.3C	Unnamed__12	TCCACGTAGA	1752	9	+	Zea mays
BraA03g003930.3C	Unnamed__14	TCCACGTAGA	1752	9	+	Zea mays
BraA03g003930.3C	Unnamed__8	TCCACGTAGA	1752	9	+	Zea mays
BraA03g003930.3C	TATA-box	TACAAAA	262	7	+	Oryza sativa	core promoter element around -30 of transcription start
BraA03g003930.3C	TATA-box	ATTATA	305	6	+	Brassica napus	core promoter element around -30 of transcription start
BraA03g003930.3C	TATA-box	TATAA	306	5	-	Arabidopsis thaliana	core promoter element around -30 of transcription start
BraA03g003930.3C	TATA-box	TATA	307	4	+	Arabidopsis thaliana	core promoter element around -30 of transcription start
BraA03g003930.3C	TATA-box	TATACA	345	6	-	Helianthus annuus	core promoter element around -30 of transcription start
BraA03g003930.3C	TATA-box	TATA	347	4	+	Arabidopsis thaliana	core promoter element around -30 of transcription start
BraA03g003930.3C	TATA-box	TATA	464	4	+	Arabidopsis thaliana	core promoter element around -30 of transcription start
BraA03g003930.3C	TATA-box	TACAAAA	499	7	-	Oryza sativa	core promoter element around -30 of transcription start
BraA03g003930.3C	TATA-box	ccTATAAAaa	1121	9	+	Arabidopsis thaliana	core promoter element around -30 of transcription start
BraA03g003930.3C	TATA-box	TATA	1123	4	-	Arabidopsis thaliana	core promoter element around -30 of transcription start
BraA03g003930.3C	TATA-box	ATATAT	1229	6	-	Brassica napus	core promoter element around -30 of transcription start
BraA03g003930.3C	TATA-box	TATA	1230	4	-	Arabidopsis thaliana	core promoter element around -30 of transcription start
BraA03g003930.3C	TATA-box	TATAAAT	1471	7	-	Brassica juncea	core promoter element around -30 of transcription start
BraA03g003930.3C	TATA-box	TATAAA	1472	6	-	Helianthus annuus	core promoter element around -30 of transcription start
BraA03g003930.3C	TATA-box	TATAA	1473	5	-	Arabidopsis thaliana	core promoter element around -30 of transcription start
BraA03g003930.3C	TATA-box	TATA	1474	4	-	Arabidopsis thaliana	core promoter element around -30 of transcription start
BraA03g003930.3C	TATA-box	TATAAAA	1525	7	-	Pisum sativum	core promoter element around -30 of transcription start
BraA03g003930.3C	TATA-box	TATAAA	1526	6	-	Helianthus annuus	core promoter element around -30 of transcription start
BraA03g003930.3C	TATA-box	TATAA	1527	5	-	Arabidopsis thaliana	core promoter element around -30 of transcription start
BraA03g003930.3C	TATA-box	TATA	1528	4	-	Arabidopsis thaliana	core promoter element around -30 of transcription start
BraA03g003930.3C	TATA-box	ccTATAAAaa	1532	9	+	Arabidopsis thaliana	core promoter element around -30 of transcription start
BraA03g003930.3C	TATA-box	ATATAA	1533	6	+	Brassica oleracea	core promoter element around -30 of transcription start
BraA03g003930.3C	TATA-box	TATA	1534	4	-	Arabidopsis thaliana	core promoter element around -30 of transcription start
BraA03g003930.3C	TATA-box	TATAAAT	1597	7	-	Brassica juncea	core promoter element around -30 of transcription start
BraA03g003930.3C	TATA-box	TATAAA	1598	6	-	Helianthus annuus	core promoter element around -30 of transcription start
BraA03g003930.3C	TATA-box	TATAA	1599	5	-	Arabidopsis thaliana	core promoter element around -30 of transcription start
BraA03g003930.3C	TATA-box	TATA	1600	4	-	Arabidopsis thaliana	core promoter element around -30 of transcription start
BraA03g003930.3C	TATA-box	TATTTAAA	1683	8	-	Arabidopsis thaliana	core promoter element around -30 of transcription start
BraA03g003930.3C	Myb-binding site	CAACAG	516	6	-	Nicotiana tabacum
BraA03g003930.3C	MYC	CATTTG	1460	6	-	Arabidopsis thaliana
BraA03g003930.3C	AAGAA-motif	gGTAAAGAAA	311	9	+	Avena sativa
BraA03g003930.3C	AAGAA-motif	gGTAAAGAAA	1450	9	-	Avena sativa
BraA03g003930.3C	LTR	CCGAAA	828	6	-	Hordeum vulgare	cis-acting element involved in low-temperature responsiveness
BraA03g003930.3C	LTR	CCGAAA	1671	6	+	Hordeum vulgare	cis-acting element involved in low-temperature responsiveness
BraA03g003930.3C	I-box	TGATAATGT	1695	9	-	Solanum tuberosum	part of a light responsive element
BraA03g003930.3C	AT~ABRE	TACGTGTC	280	8	+	Arabidopsis thaliana
BraA03g003930.3C	Unnamed__4	CTCC	152	4	+	Petroselinum hortense
BraA03g003930.3C	Unnamed__4	CTCC	183	4	-	Petroselinum hortense
BraA03g003930.3C	Unnamed__4	CTCC	1661	4	+	Petroselinum hortense
BraA03g003930.3C	Unnamed__4	CTCC	1885	4	+	Petroselinum hortense
BraA03g003930.3C	ARE	AAACCA	1136	6	-	Zea mays	cis-acting regulatory element essential for the anaerobic induction
BraA03g003930.3C	ARE	AAACCA	1763	6	+	Zea mays	cis-acting regulatory element essential for the anaerobic induction
BraA03g003930.3C	ARE	AAACCA	1898	6	+	Zea mays	cis-acting regulatory element essential for the anaerobic induction
BraA03g003930.3C	AE-box	AGAAACAA	940	8	-	Arabidopsis thaliana	part of a module for light response
BraA03g003930.3C	ATCT-motif	AATCTAATCC	1705	9	+	Pisum sativum	part of a conserved DNA module involved in light responsiveness
BraA03g003930.3C	box S	AGCCACC	329	7	-	Arabidopsis thaliana
BraA03g003930.3C	Box 4	ATTAAT	1218	6	-	Petroselinum crispum	part of a conserved DNA module involved in light responsiveness
BraA03g003930.3C	Box 4	ATTAAT	1225	6	-	Petroselinum crispum	part of a conserved DNA module involved in light responsiveness
BraA03g003930.3C	TCA	TCATCTTCAT	473	9	-	Pisum sativum
BraA03g003930.3C	ABRE4	CACGTA	280	6	-	Zea mays
BraA03g003930.3C	ABRE4	CACGTA	1754	6	+	Zea mays
BraA03g003930.3C	as-1	TGACG	377	5	+	Arabidopsis thaliana
BraA03g003930.3C	HD-Zip 3	GTAAT(G/C)ATTAC	1735	9.5	-	Arabidopsis thaliana	protein binding site
BraA03g003930.3C	TGACG-motif	TGACG	377	5	+	Hordeum vulgare	cis-acting regulatory element involved in the MeJA-responsiveness
BraA03g003930.3C	CAAT-box	CCAAT	165	5	-	Arabidopsis thaliana	common cis-acting element in promoter and enhancer regions
BraA03g003930.3C	CAAT-box	CCAAT	373	5	+	Arabidopsis thaliana	common cis-acting element in promoter and enhancer regions
BraA03g003930.3C	CAAT-box	CAAT	374	4	+	Nicotiana glutinosa
BraA03g003930.3C	CAAT-box	CAAAT	393	5	+	Pisum sativum	common cis-acting element in promoter and enhancer regions
BraA03g003930.3C	CAAT-box	CAAAT	425	5	+	Pisum sativum	common cis-acting element in promoter and enhancer regions
BraA03g003930.3C	CAAT-box	CAAT	457	4	-	Nicotiana glutinosa
BraA03g003930.3C	CAAT-box	CAAT	534	4	+	Nicotiana glutinosa
BraA03g003930.3C	CAAT-box	CAAT	591	4	+	Nicotiana glutinosa
BraA03g003930.3C	CAAT-box	CAAT	624	4	-	Nicotiana glutinosa
BraA03g003930.3C	CAAT-box	CCAAT	680	5	+	Arabidopsis thaliana	common cis-acting element in promoter and enhancer regions
BraA03g003930.3C	CAAT-box	CAAT	681	4	+	Nicotiana glutinosa
BraA03g003930.3C	CAAT-box	CAAT	887	4	+	Nicotiana glutinosa
BraA03g003930.3C	CAAT-box	CAAAT	965	5	-	Pisum sativum	common cis-acting element in promoter and enhancer regions
BraA03g003930.3C	CAAT-box	CAAAT	1149	5	-	Pisum sativum	common cis-acting element in promoter and enhancer regions
BraA03g003930.3C	CAAT-box	CAAAT	1239	5	+	Pisum sativum	common cis-acting element in promoter and enhancer regions
BraA03g003930.3C	CAAT-box	CAAT	1274	4	+	Nicotiana glutinosa
BraA03g003930.3C	CAAT-box	CAAAT	1293	5	+	Pisum sativum	common cis-acting element in promoter and enhancer regions
BraA03g003930.3C	CAAT-box	CAAAT	1327	5	+	Pisum sativum	common cis-acting element in promoter and enhancer regions
BraA03g003930.3C	CAAT-box	CAAT	1338	4	+	Nicotiana glutinosa
BraA03g003930.3C	CAAT-box	CAAT	1406	4	+	Nicotiana glutinosa
BraA03g003930.3C	CAAT-box	CAAAT	1460	5	+	Pisum sativum	common cis-acting element in promoter and enhancer regions
BraA03g003930.3C	CAAT-box	CAAT	1569	4	-	Nicotiana glutinosa
BraA03g003930.3C	CAAT-box	CAAT	1969	4	+	Nicotiana glutinosa
BraA03g003930.3C	DRE1	ACCGAGA	1032	7	+	Zea mays
BraA03g003930.3C	G-Box	CACGTT	10	6	+	Pisum sativum	cis-acting regulatory element involved in light responsiveness
BraA03g003930.3C	GARE-motif	TCTGTTG	515	7	+	Brassica oleracea	gibberellin-responsive element
BraA03g016490.3C	ABRE4	CACGTA	1802	6	+	Zea mays
BraA03g016490.3C	ERE	ATTTTAAA	1237	8	+	Nicotiana glutinos
BraA03g016490.3C	STRE	AGGGG	853	5	-	Arabidopsis thaliana
BraA03g016490.3C	STRE	AGGGG	1869	5	-	Arabidopsis thaliana
BraA03g016490.3C	as-1	TGACG	674	5	+	Arabidopsis thaliana
BraA03g016490.3C	AT~TATA-box	TATATA	4	6	+	Arabidopsis thaliana
BraA03g016490.3C	AT~TATA-box	TATATA	144	6	+	Arabidopsis thaliana
BraA03g016490.3C	AT~TATA-box	TATATA	146	6	+	Arabidopsis thaliana
BraA03g016490.3C	AT~TATA-box	TATATA	148	6	+	Arabidopsis thaliana
BraA03g016490.3C	AT~TATA-box	TATATA	150	6	+	Arabidopsis thaliana
BraA03g016490.3C	AT~TATA-box	TATATA	152	6	+	Arabidopsis thaliana
BraA03g016490.3C	AT~TATA-box	TATATA	792	6	+	Arabidopsis thaliana
BraA03g016490.3C	AT~TATA-box	TATATA	803	6	+	Arabidopsis thaliana
BraA03g016490.3C	AT~TATA-box	TATATA	1873	6	-	Arabidopsis thaliana
BraA03g016490.3C	AT~TATA-box	TATATA	1875	6	-	Arabidopsis thaliana
BraA03g016490.3C	AT~TATA-box	TATATA	1877	6	-	Arabidopsis thaliana
BraA03g016490.3C	MYB-like sequence	TAACCA	281	6	+	Arabidopsis thaliana
BraA03g016490.3C	MYB-like sequence	TAACCA	634	6	+	Arabidopsis thaliana
BraA03g016490.3C	MYB-like sequence	TAACCA	1723	6	+	Arabidopsis thaliana
BraA03g016490.3C	ABRE	CACGTG	679	6	+	Arabidopsis thaliana	cis-acting element involved in the abscisic acid responsiveness
BraA03g016490.3C	ABRE	ACGTG	680	5	+	Arabidopsis thaliana	cis-acting element involved in the abscisic acid responsiveness
BraA03g016490.3C	ABRE	ACGTG	1802	5	-	Arabidopsis thaliana	cis-acting element involved in the abscisic acid responsiveness
BraA03g016490.3C	DRE core	GCCGAC	652	6	-	Arabidopsis thaliana
BraA03g016490.3C	TGACG-motif	TGACG	674	5	+	Hordeum vulgare	cis-acting regulatory element involved in the MeJA-responsiveness
BraA03g016490.3C	ABRE3a	TACGTG	1802	6	-	Zea mays
BraA03g016490.3C	G-Box	CACGTG	679	6	+	Pisum sativum	cis-acting regulatory element involved in light responsiveness
BraA03g016490.3C	CAAT-box	CAAAT	19	5	-	Pisum sativum	common cis-acting element in promoter and enhancer regions
BraA03g016490.3C	CAAT-box	CAAT	52	4	+	Nicotiana glutinosa
BraA03g016490.3C	CAAT-box	CAAAT	83	5	+	Pisum sativum	common cis-acting element in promoter and enhancer regions
BraA03g016490.3C	CAAT-box	CAAT	174	4	+	Nicotiana glutinosa
BraA03g016490.3C	CAAT-box	CCAAT	181	5	-	Arabidopsis thaliana	common cis-acting element in promoter and enhancer regions
BraA03g016490.3C	CAAT-box	CAAT	191	4	+	Nicotiana glutinosa
BraA03g016490.3C	CAAT-box	CAAAT	285	5	+	Pisum sativum	common cis-acting element in promoter and enhancer regions
BraA03g016490.3C	CAAT-box	CAAT	333	4	-	Nicotiana glutinosa
BraA03g016490.3C	CAAT-box	CAAAT	350	5	+	Pisum sativum	common cis-acting element in promoter and enhancer regions
BraA03g016490.3C	CAAT-box	CAAT	366	4	-	Nicotiana glutinosa
BraA03g016490.3C	CAAT-box	CAAT	438	4	-	Nicotiana glutinosa
BraA03g016490.3C	CAAT-box	CCAAT	827	5	+	Arabidopsis thaliana	common cis-acting element in promoter and enhancer regions
BraA03g016490.3C	CAAT-box	CAAT	828	4	+	Nicotiana glutinosa
BraA03g016490.3C	CAAT-box	CCAAT	846	5	+	Arabidopsis thaliana	common cis-acting element in promoter and enhancer regions
BraA03g016490.3C	CAAT-box	CAAT	847	4	+	Nicotiana glutinosa
BraA03g016490.3C	CAAT-box	CAAT	916	4	-	Nicotiana glutinosa
BraA03g016490.3C	CAAT-box	CAAT	937	4	-	Nicotiana glutinosa
BraA03g016490.3C	CAAT-box	CAAT	958	4	-	Nicotiana glutinosa
BraA03g016490.3C	CAAT-box	CAAT	987	4	-	Nicotiana glutinosa
BraA03g016490.3C	CAAT-box	CAAT	1140	4	+	Nicotiana glutinosa
BraA03g016490.3C	CAAT-box	CAAAT	1388	5	+	Pisum sativum	common cis-acting element in promoter and enhancer regions
BraA03g016490.3C	CAAT-box	CAAT	1495	4	+	Nicotiana glutinosa
BraA03g016490.3C	CAAT-box	CAAAT	1535	5	+	Pisum sativum	common cis-acting element in promoter and enhancer regions
BraA03g016490.3C	CAAT-box	CAAAT	1548	5	+	Pisum sativum	common cis-acting element in promoter and enhancer regions
BraA03g016490.3C	CAAT-box	CAAT	1564	4	-	Nicotiana glutinosa
BraA03g016490.3C	CAAT-box	CAAT	1570	4	+	Nicotiana glutinosa
BraA03g016490.3C	CAAT-box	CCAAT	1764	5	-	Arabidopsis thaliana	common cis-acting element in promoter and enhancer regions
BraA03g016490.3C	CAAT-box	CCAAT	1795	5	-	Arabidopsis thaliana	common cis-acting element in promoter and enhancer regions
BraA03g016490.3C	MYB recognition site	CCGTTG	1727	6	-	Arabidopsis thaliana
BraA03g016490.3C	AE-box	AGAAACAA	1055	8	+	Arabidopsis thaliana	part of a module for light response
BraA03g016490.3C	Unnamed__4	CTCC	377	4	+	Petroselinum hortense
BraA03g016490.3C	Unnamed__4	CTCC	769	4	+	Petroselinum hortense
BraA03g016490.3C	Unnamed__4	CTCC	825	4	+	Petroselinum hortense
BraA03g016490.3C	Unnamed__4	CTCC	1712	4	+	Petroselinum hortense
BraA03g016490.3C	Unnamed__4	CTCC	1742	4	+	Petroselinum hortense
BraA03g016490.3C	Unnamed__4	CTCC	1857	4	+	Petroselinum hortense
BraA03g016490.3C	Unnamed__4	CTCC	1861	4	-	Petroselinum hortense
BraA03g016490.3C	Unnamed__4	CTCC	1885	4	+	Petroselinum hortense
BraA03g016490.3C	Unnamed__4	CTCC	1893	4	-	Petroselinum hortense
BraA03g016490.3C	CTAG-motif	ACTAGCAGAA	1540	9	+	Avena sativa
BraA03g016490.3C	MSA-like	(T/C)C(T/C)AACGG(T/C)(T/C)A	1725	8.5	+	Catharanthus roseus	cis-acting element involved in cell cycle regulation
BraA03g016490.3C	Box 4	ATTAAT	665	6	+	Petroselinum crispum	part of a conserved DNA module involved in light responsiveness
BraA03g016490.3C	Box 4	ATTAAT	1551	6	-	Petroselinum crispum	part of a conserved DNA module involved in light responsiveness
BraA03g016490.3C	box S	AGCCACC	779	7	+	Arabidopsis thaliana
BraA03g016490.3C	WRE3	CCACCT	1452	6	+	Pisum sativum
BraA03g016490.3C	TCA-element	CCATCTTTTT	828	9	+	Nicotiana tabacum	cis-acting element involved in salicylic acid responsiveness
BraA03g016490.3C	CCAAT-box	CAACGG	1727	6	+	Hordeum vulgare	MYBHv1 binding site
BraA03g016490.3C	Myb-binding site	CAACAG	1292	6	-	Nicotiana tabacum
BraA03g016490.3C	MYC	CATTTG	83	6	-	Arabidopsis thaliana
BraA03g016490.3C	MYC	CATTTG	350	6	-	Arabidopsis thaliana
BraA03g016490.3C	Unnamed__6	taTAAATATct	883	10	+	Zea mays
BraA03g016490.3C		motif_sequence	614	4	+	organism	short_function
BraA03g016490.3C		motif_sequence	621	4	+	organism	short_function
BraA03g016490.3C		motif_sequence	661	4	-	organism	short_function
BraA03g016490.3C		motif_sequence	908	4	-	organism	short_function
BraA03g016490.3C		motif_sequence	1012	4	+	organism	short_function
BraA03g016490.3C		motif_sequence	1456	4	+	organism	short_function
BraA03g016490.3C		motif_sequence	1499	4	+	organism	short_function
BraA03g016490.3C		motif_sequence	1681	4	+	organism	short_function
BraA03g016490.3C	MYB	TAACCA	281	6	+	Arabidopsis thaliana
BraA03g016490.3C	MYB	TAACCA	634	6	+	Arabidopsis thaliana
BraA03g016490.3C	MYB	CAACAG	1292	6	-	Arabidopsis thaliana
BraA03g016490.3C	MYB	TAACCA	1723	6	+	Arabidopsis thaliana
BraA03g016490.3C	Myb	CAACTG	204	6	-	Arabidopsis thaliana
BraA03g016490.3C	Myb	TAACTG	1344	6	-	Arabidopsis thaliana
BraA03g016490.3C	AAGAA-motif	gGTAAAGAAA	1044	9	+	Avena sativa
BraA03g016490.3C	AAGAA-motif	GAAAGAA	1666	7	+	Avena sativa
BraA03g016490.3C	CGTCA-motif	CGTCA	674	5	-	Hordeum vulgare	cis-acting regulatory element involved in the MeJA-responsiveness
BraA03g016490.3C	LTR	CCGAAA	291	6	+	Hordeum vulgare	cis-acting element involved in low-temperature responsiveness
BraA03g016490.3C	NON	CAACGGCCACG	1727	11	+	Nicotiana tabacum
BraA03g016490.3C	O2-site	GATGACATGG	1076	9	+	Zea mays	cis-acting regulatory element involved in zein metabolism regulation
BraA03g016490.3C	O2-site	GATGATGTGG	1335	9	-	Zea mays	cis-acting regulatory element involved in zein metabolism regulation
BraA03g016490.3C	Unnamed__1	CGTGG	1733	5	-	Zea mays
BraA03g016490.3C	Unnamed__1	CGTGG	1801	5	-	Zea mays
BraA03g016490.3C	Unnamed__1	CGTGG	1834	5	+	Zea mays
BraA03g016490.3C	TATA-box	TATATA	4	6	+	Arabidopsis thaliana	core promoter element around -30 of transcription start
BraA03g016490.3C	TATA-box	TATA	6	4	+	Arabidopsis thaliana	core promoter element around -30 of transcription start
BraA03g016490.3C	TATA-box	TATAA	70	5	-	Arabidopsis thaliana	core promoter element around -30 of transcription start
BraA03g016490.3C	TATA-box	TATA	71	4	+	Arabidopsis thaliana	core promoter element around -30 of transcription start
BraA03g016490.3C	TATA-box	ATATAA	97	6	+	Brassica oleracea	core promoter element around -30 of transcription start
BraA03g016490.3C	TATA-box	TATA	98	4	+	Arabidopsis thaliana	core promoter element around -30 of transcription start
BraA03g016490.3C	TATA-box	ATATAT	143	6	+	Brassica napus	core promoter element around -30 of transcription start
BraA03g016490.3C	TATA-box	TATATA	144	6	+	Arabidopsis thaliana	core promoter element around -30 of transcription start
BraA03g016490.3C	TATA-box	ATATAT	145	6	+	Brassica napus	core promoter element around -30 of transcription start
BraA03g016490.3C	TATA-box	TATATA	146	6	+	Arabidopsis thaliana	core promoter element around -30 of transcription start
BraA03g016490.3C	TATA-box	ATATAT	147	6	+	Brassica napus	core promoter element around -30 of transcription start
BraA03g016490.3C	TATA-box	TATATA	148	6	+	Arabidopsis thaliana	core promoter element around -30 of transcription start
BraA03g016490.3C	TATA-box	ATATAT	149	6	+	Brassica napus	core promoter element around -30 of transcription start
BraA03g016490.3C	TATA-box	TATATA	150	6	+	Arabidopsis thaliana	core promoter element around -30 of transcription start
BraA03g016490.3C	TATA-box	ATATAT	151	6	+	Brassica napus	core promoter element around -30 of transcription start
BraA03g016490.3C	TATA-box	TATATA	152	6	+	Arabidopsis thaliana	core promoter element around -30 of transcription start
BraA03g016490.3C	TATA-box	ATATAA	153	6	+	Brassica oleracea	core promoter element around -30 of transcription start
BraA03g016490.3C	TATA-box	TATA	154	4	+	Arabidopsis thaliana	core promoter element around -30 of transcription start
BraA03g016490.3C	TATA-box	TATAA	270	5	-	Arabidopsis thaliana	core promoter element around -30 of transcription start
BraA03g016490.3C	TATA-box	TATA	271	4	+	Arabidopsis thaliana	core promoter element around -30 of transcription start
BraA03g016490.3C	TATA-box	ATATAA	384	6	+	Brassica oleracea	core promoter element around -30 of transcription start
BraA03g016490.3C	TATA-box	TATA	385	4	+	Arabidopsis thaliana	core promoter element around -30 of transcription start
BraA03g016490.3C	TATA-box	TATA	611	4	+	Arabidopsis thaliana	core promoter element around -30 of transcription start
BraA03g016490.3C	TATA-box	TATACA	630	6	-	Helianthus annuus	core promoter element around -30 of transcription start
BraA03g016490.3C	TATA-box	TATA	632	4	+	Arabidopsis thaliana	core promoter element around -30 of transcription start
BraA03g016490.3C	TATA-box	TATATA	792	6	+	Arabidopsis thaliana	core promoter element around -30 of transcription start
BraA03g016490.3C	TATA-box	ATATAA	793	6	+	Brassica oleracea	core promoter element around -30 of transcription start
BraA03g016490.3C	TATA-box	TATA	794	4	+	Arabidopsis thaliana	core promoter element around -30 of transcription start
BraA03g016490.3C	TATA-box	ATATAT	802	6	+	Brassica napus	core promoter element around -30 of transcription start
BraA03g016490.3C	TATA-box	TATATA	803	6	+	Arabidopsis thaliana	core promoter element around -30 of transcription start
BraA03g016490.3C	TATA-box	ATATAA	804	6	+	Brassica oleracea	core promoter element around -30 of transcription start
BraA03g016490.3C	TATA-box	TATA	805	4	+	Arabidopsis thaliana	core promoter element around -30 of transcription start
BraA03g016490.3C	TATA-box	TATA	818	4	+	Arabidopsis thaliana	core promoter element around -30 of transcription start
BraA03g016490.3C	TATA-box	TATTTAAA	883	8	-	Arabidopsis thaliana	core promoter element around -30 of transcription start
BraA03g016490.3C	TATA-box	ATATAT	1142	6	-	Brassica napus	core promoter element around -30 of transcription start
BraA03g016490.3C	TATA-box	TATA	1143	4	-	Arabidopsis thaliana	core promoter element around -30 of transcription start
BraA03g016490.3C	TATA-box	TATAAAA	1307	7	-	Pisum sativum	core promoter element around -30 of transcription start
BraA03g016490.3C	TATA-box	TATAAA	1308	6	-	Helianthus annuus	core promoter element around -30 of transcription start
BraA03g016490.3C	TATA-box	TATAA	1309	5	-	Arabidopsis thaliana	core promoter element around -30 of transcription start
BraA03g016490.3C	TATA-box	TATA	1310	4	-	Arabidopsis thaliana	core promoter element around -30 of transcription start
BraA03g016490.3C	TATA-box	ATATAA	1314	6	+	Brassica oleracea	core promoter element around -30 of transcription start
BraA03g016490.3C	TATA-box	TATA	1315	4	-	Arabidopsis thaliana	core promoter element around -30 of transcription start
BraA03g016490.3C	TATA-box	TATA	1462	4	-	Arabidopsis thaliana	core promoter element around -30 of transcription start
BraA03g016490.3C	TATA-box	ccTATAAAaa	1843	9	+	Arabidopsis thaliana	core promoter element around -30 of transcription start
BraA03g016490.3C	TATA-box	TATATA	1873	6	-	Arabidopsis thaliana	core promoter element around -30 of transcription start
BraA03g016490.3C	TATA-box	ATATAT	1874	6	-	Brassica napus	core promoter element around -30 of transcription start
BraA03g016490.3C	TATA-box	TATATA	1875	6	-	Arabidopsis thaliana	core promoter element around -30 of transcription start
BraA03g016490.3C	TATA-box	ATATAT	1876	6	-	Brassica napus	core promoter element around -30 of transcription start
BraA03g016490.3C	TATA-box	TATATA	1877	6	-	Arabidopsis thaliana	core promoter element around -30 of transcription start
BraA03g016490.3C	TATA-box	ATATAA	1878	6	+	Brassica oleracea	core promoter element around -30 of transcription start
BraA03g016490.3C	TATA-box	TATA	1879	4	-	Arabidopsis thaliana	core promoter element around -30 of transcription start
BraA03g016490.3C	G-box	CACGTG	679	6	+	Arabidopsis thaliana	cis-acting regulatory element involved in light responsiveness
BraA03g016490.3C	G-box	CCACGTAA	1801	8	+	Brassica napus	cis-acting regulatory element involved in light responsiveness
BraA03g016490.3C	G-box	TACGTG	1802	6	-	Arabidopsis thaliana	cis-acting regulatory element involved in light responsiveness
BraA03g016490.3C	MBS	CAACTG	204	6	-	Arabidopsis thaliana	MYB binding site involved in drought-inducibility
BraA03g019440.3C	dOCT	CTCGGATC	1180	8	+	Zea mays
BraA03g019440.3C	NON	CAACGGCCACG	1772	11	+	Nicotiana tabacum
BraA03g019440.3C	CCGTCC-box	CCGTCC	850	6	+	Petroselinum hortense
BraA03g019440.3C	O2-site	GATGA(C/T)(A/G)TG(A/G)	664	8.5	-	Zea mays	cis-acting regulatory element involved in zein metabolism regulation
BraA03g019440.3C	O2-site	GATGATGTGG	1846	9	-	Zea mays	cis-acting regulatory element involved in zein metabolism regulation
BraA03g019440.3C	Unnamed__1	CGTGG	413	5	+	Zea mays
BraA03g019440.3C	Unnamed__1	CGTGG	654	5	-	Zea mays
BraA03g019440.3C	Unnamed__1	CGTGG	807	5	-	Zea mays
BraA03g019440.3C	Unnamed__1	CGTGG	1111	5	+	Zea mays
BraA03g019440.3C	Unnamed__1	CGTGG	1255	5	+	Zea mays
BraA03g019440.3C	Unnamed__1	CGTGG	1778	5	-	Zea mays
BraA03g019440.3C	Unnamed__1	CGTGG	1846	5	-	Zea mays
BraA03g019440.3C	G-box	GCCACGTGGA	409	9	+	Arabidopsis thaliana	cis-acting regulatory element involved in light responsiveness
BraA03g019440.3C	G-box	CACGAC	1061	6	-	Zea mays	cis-acting regulatory element involved in light responsiveness
BraA03g019440.3C	G-box	CACGTC	1847	6	+	Zea mays	cis-acting regulatory element involved in light responsiveness
BraA03g019440.3C	TATA-box	TATAA	75	5	-	Arabidopsis thaliana	core promoter element around -30 of transcription start
BraA03g019440.3C	TATA-box	TATA	76	4	+	Arabidopsis thaliana	core promoter element around -30 of transcription start
BraA03g019440.3C	TATA-box	ATTATA	731	6	+	Brassica napus	core promoter element around -30 of transcription start
BraA03g019440.3C	TATA-box	TATAA	732	5	-	Arabidopsis thaliana	core promoter element around -30 of transcription start
BraA03g019440.3C	TATA-box	TATA	733	4	+	Arabidopsis thaliana	core promoter element around -30 of transcription start
BraA03g019440.3C	TATA-box	TATA	799	4	+	Arabidopsis thaliana	core promoter element around -30 of transcription start
BraA03g019440.3C	TATA-box	TATA	932	4	+	Arabidopsis thaliana	core promoter element around -30 of transcription start
BraA03g019440.3C	TCA-element	CCATCTTTTT	589	9	+	Nicotiana tabacum	cis-acting element involved in salicylic acid responsiveness
BraA03g019440.3C	TCA-element	TCAGAAGAGG	642	9	+	Brassica oleracea	cis-acting element involved in salicylic acid responsiveness
BraA03g019440.3C	TCA-element	CCATCTTTTT	769	9	+	Nicotiana tabacum	cis-acting element involved in salicylic acid responsiveness
BraA03g019440.3C	TCA-element	TCAGAAGAGG	875	9	-	Brassica oleracea	cis-acting element involved in salicylic acid responsiveness
BraA03g019440.3C	TC-rich repeats	ATTCTCTAAC	689	9	+	Nicotiana tabacum	cis-acting element involved in defense and stress responsiveness
BraA03g019440.3C	CCAAT-box	CAACGG	1092	6	+	Hordeum vulgare	MYBHv1 binding site
BraA03g019440.3C	CCAAT-box	CAACGG	1772	6	+	Hordeum vulgare	MYBHv1 binding site
BraA03g019440.3C	MYC	CATGTG	1046	6	+	Arabidopsis thaliana
BraA03g019440.3C	MYC	CATGTG	1572	6	-	Arabidopsis thaliana
BraA03g019440.3C	Myb-binding site	CAACAG	299	6	+	Nicotiana tabacum
BraA03g019440.3C	Myb-binding site	CAACAG	445	6	+	Nicotiana tabacum
BraA03g019440.3C	AuxRR-core	GGTCCAT	1205	7	+	Nicotiana tabacum	cis-acting regulatory element involved in auxin responsiveness
BraA03g019440.3C		motif_sequence	226	4	-	organism	short_function
BraA03g019440.3C		motif_sequence	354	4	+	organism	short_function
BraA03g019440.3C		motif_sequence	381	4	+	organism	short_function
BraA03g019440.3C		motif_sequence	395	4	-	organism	short_function
BraA03g019440.3C		motif_sequence	456	4	+	organism	short_function
BraA03g019440.3C		motif_sequence	489	4	+	organism	short_function
BraA03g019440.3C		motif_sequence	546	4	+	organism	short_function
BraA03g019440.3C		motif_sequence	561	4	+	organism	short_function
BraA03g019440.3C		motif_sequence	591	4	+	organism	short_function
BraA03g019440.3C		motif_sequence	645	4	-	organism	short_function
BraA03g019440.3C		motif_sequence	855	4	+	organism	short_function
BraA03g019440.3C		motif_sequence	876	4	+	organism	short_function
BraA03g019440.3C		motif_sequence	944	4	-	organism	short_function
BraA03g019440.3C		motif_sequence	1016	4	+	organism	short_function
BraA03g019440.3C		motif_sequence	1022	4	+	organism	short_function
BraA03g019440.3C		motif_sequence	1041	4	+	organism	short_function
BraA03g019440.3C		motif_sequence	1047	4	+	organism	short_function
BraA03g019440.3C		motif_sequence	1083	4	+	organism	short_function
BraA03g019440.3C		motif_sequence	1287	4	+	organism	short_function
BraA03g019440.3C		motif_sequence	1408	4	-	organism	short_function
BraA03g019440.3C		motif_sequence	1475	4	-	organism	short_function
BraA03g019440.3C		motif_sequence	1495	4	-	organism	short_function
BraA03g019440.3C		motif_sequence	1532	4	-	organism	short_function
BraA03g019440.3C		motif_sequence	1585	4	-	organism	short_function
BraA03g019440.3C		motif_sequence	1613	4	-	organism	short_function
BraA03g019440.3C		motif_sequence	1822	4	-	organism	short_function
BraA03g019440.3C		motif_sequence	1943	4	-	organism	short_function
BraA03g019440.3C		motif_sequence	1948	4	-	organism	short_function
BraA03g019440.3C		motif_sequence	1971	4	-	organism	short_function
BraA03g019440.3C	MYB	CAACAG	299	6	+	Arabidopsis thaliana
BraA03g019440.3C	MYB	CAACCA	376	6	+	Arabidopsis thaliana
BraA03g019440.3C	MYB	CAACAG	445	6	+	Arabidopsis thaliana
BraA03g019440.3C	MYB	TAACCA	766	6	+	Arabidopsis thaliana
BraA03g019440.3C	MYB	TAACCA	1464	6	-	Arabidopsis thaliana
BraA03g019440.3C	MYB	CAACCA	1657	6	-	Arabidopsis thaliana
BraA03g019440.3C	MYB	TAACCA	1768	6	+	Arabidopsis thaliana
BraA03g019440.3C	A-box	CCGTCC	850	6	+	Petroselinum crispum	cis-acting regulatory element
BraA03g019440.3C	LTR	CCGAAA	1351	6	-	Hordeum vulgare	cis-acting element involved in low-temperature responsiveness
BraA03g019440.3C	LTR	CCGAAA	1372	6	-	Hordeum vulgare	cis-acting element involved in low-temperature responsiveness
BraA03g019440.3C	LTR	CCGAAA	1548	6	+	Hordeum vulgare	cis-acting element involved in low-temperature responsiveness
BraA03g019440.3C	LTR	CCGAAA	1642	6	-	Hordeum vulgare	cis-acting element involved in low-temperature responsiveness
BraA03g019440.3C	CGTCA-motif	CGTCA	1266	5	-	Hordeum vulgare	cis-acting regulatory element involved in the MeJA-responsiveness
BraA03g019440.3C	CGTCA-motif	CGTCA	1421	5	-	Hordeum vulgare	cis-acting regulatory element involved in the MeJA-responsiveness
BraA03g019440.3C	CGTCA-motif	CGTCA	1849	5	+	Hordeum vulgare	cis-acting regulatory element involved in the MeJA-responsiveness
BraA03g019440.3C	Unnamed__4	CTCC	89	4	+	Petroselinum hortense
BraA03g019440.3C	Unnamed__4	CTCC	317	4	-	Petroselinum hortense
BraA03g019440.3C	Unnamed__4	CTCC	330	4	-	Petroselinum hortense
BraA03g019440.3C	Unnamed__4	CTCC	416	4	-	Petroselinum hortense
BraA03g019440.3C	Unnamed__4	CTCC	458	4	+	Petroselinum hortense
BraA03g019440.3C	Unnamed__4	CTCC	491	4	+	Petroselinum hortense
BraA03g019440.3C	Unnamed__4	CTCC	563	4	+	Petroselinum hortense
BraA03g019440.3C	Unnamed__4	CTCC	645	4	-	Petroselinum hortense
BraA03g019440.3C	Unnamed__4	CTCC	752	4	+	Petroselinum hortense
BraA03g019440.3C	Unnamed__4	CTCC	804	4	+	Petroselinum hortense
BraA03g019440.3C	Unnamed__4	CTCC	857	4	+	Petroselinum hortense
BraA03g019440.3C	Unnamed__4	CTCC	869	4	+	Petroselinum hortense
BraA03g019440.3C	Unnamed__4	CTCC	1085	4	+	Petroselinum hortense
BraA03g019440.3C	Unnamed__4	CTCC	1105	4	-	Petroselinum hortense
BraA03g019440.3C	Unnamed__4	CTCC	1289	4	+	Petroselinum hortense
BraA03g019440.3C	Unnamed__4	CTCC	1382	4	-	Petroselinum hortense
BraA03g019440.3C	Unnamed__4	CTCC	1397	4	-	Petroselinum hortense
BraA03g019440.3C	Unnamed__4	CTCC	1408	4	-	Petroselinum hortense
BraA03g019440.3C	Unnamed__4	CTCC	1475	4	-	Petroselinum hortense
BraA03g019440.3C	Unnamed__4	CTCC	1495	4	-	Petroselinum hortense
BraA03g019440.3C	Unnamed__4	CTCC	1581	4	-	Petroselinum hortense
BraA03g019440.3C	Unnamed__4	CTCC	1610	4	-	Petroselinum hortense
BraA03g019440.3C	Unnamed__4	CTCC	1613	4	-	Petroselinum hortense
BraA03g019440.3C	Unnamed__4	CTCC	1619	4	-	Petroselinum hortense
BraA03g019440.3C	Unnamed__4	CTCC	1899	4	+	Petroselinum hortense
BraA03g019440.3C	Unnamed__4	CTCC	1937	4	-	Petroselinum hortense
BraA03g019440.3C	Unnamed__4	CTCC	1940	4	-	Petroselinum hortense
BraA03g019440.3C	Unnamed__4	CTCC	1948	4	-	Petroselinum hortense
BraA03g019440.3C	ARE	AAACCA	295	6	+	Zea mays	cis-acting regulatory element essential for the anaerobic induction
BraA03g019440.3C	ARE	AAACCA	1260	6	-	Zea mays	cis-acting regulatory element essential for the anaerobic induction
BraA03g019440.3C	MYB recognition site	CCGTTG	1092	6	-	Arabidopsis thaliana
BraA03g019440.3C	MYB recognition site	CCGTTG	1772	6	-	Arabidopsis thaliana
BraA03g019440.3C	ATCT-motif	AATCTAATCC	724	9	-	Pisum sativum	part of a conserved DNA module involved in light responsiveness
BraA03g019440.3C	MSA-like	(T/C)C(T/C)AACGG(T/C)(T/C)A	1770	8.5	+	Catharanthus roseus	cis-acting element involved in cell cycle regulation
BraA03g019440.3C	TCCC-motif	TCTCCCT	1288	7	+	Spinacia oleracea	part of a light responsive element
BraA03g019440.3C	ERE	ATTTTAAA	1733	8	+	Nicotiana glutinos
BraA03g019440.3C	TCA	TCATCTTCAT	1039	10	+	Pisum sativum
BraA03g019440.3C	GT1-motif	GGTTAA	846	6	-	Arabidopsis thaliana	light responsive element
BraA03g019440.3C	as-1	TGACG	1266	5	+	Arabidopsis thaliana
BraA03g019440.3C	as-1	TGACG	1421	5	+	Arabidopsis thaliana
BraA03g019440.3C	as-1	TGACG	1849	5	-	Arabidopsis thaliana
BraA03g019440.3C	MYB-like sequence	TAACCA	766	6	+	Arabidopsis thaliana
BraA03g019440.3C	MYB-like sequence	TAACCA	1464	6	-	Arabidopsis thaliana
BraA03g019440.3C	MYB-like sequence	TAACCA	1768	6	+	Arabidopsis thaliana
BraA03g019440.3C	ABRE	ACGTG	412	5	+	Arabidopsis thaliana	cis-acting element involved in the abscisic acid responsiveness
BraA03g019440.3C	ABRE	ACGTG	1847	5	-	Arabidopsis thaliana	cis-acting element involved in the abscisic acid responsiveness
BraA03g019440.3C	DRE core	GCCGAC	747	6	-	Arabidopsis thaliana
BraA03g019440.3C	CAT-box	GCCACT	260	6	-	Arabidopsis thaliana	cis-acting regulatory element related to meristem expression
BraA03g019440.3C	TGACG-motif	TGACG	1266	5	+	Hordeum vulgare	cis-acting regulatory element involved in the MeJA-responsiveness
BraA03g019440.3C	TGACG-motif	TGACG	1421	5	+	Hordeum vulgare	cis-acting regulatory element involved in the MeJA-responsiveness
BraA03g019440.3C	TGACG-motif	TGACG	1849	5	-	Hordeum vulgare	cis-acting regulatory element involved in the MeJA-responsiveness
BraA03g019440.3C	DRE1	ACCGAGA	1212	7	-	Zea mays
BraA03g019440.3C	DRE1	ACCGAGA	1363	7	-	Zea mays
BraA03g019440.3C	CAAT-box	CAAT	47	4	-	Nicotiana glutinosa
BraA03g019440.3C	CAAT-box	CAAT	334	4	+	Nicotiana glutinosa
BraA03g019440.3C	CAAT-box	CAAT	439	4	+	Nicotiana glutinosa
BraA03g019440.3C	CAAT-box	CAAT	544	4	+	Nicotiana glutinosa
BraA03g019440.3C	CAAT-box	CAAT	606	4	+	Nicotiana glutinosa
BraA03g019440.3C	CAAT-box	CAACCAACTCC	862	10	+	Arabidopsis thaliana	common cis-acting element in promoter and enhancer regions
BraA03g019440.3C	CAAT-box	CAAT	907	4	+	Nicotiana glutinosa
BraA03g019440.3C	CAAT-box	CAAAT	1336	5	-	Pisum sativum	common cis-acting element in promoter and enhancer regions
BraA03g019440.3C	CAAT-box	CCAAT	1357	5	-	Arabidopsis thaliana	common cis-acting element in promoter and enhancer regions
BraA03g019440.3C	CAAT-box	CCAAT	1462	5	-	Arabidopsis thaliana	common cis-acting element in promoter and enhancer regions
BraA03g019440.3C	CAAT-box	CAAT	1566	4	+	Nicotiana glutinosa
BraA03g019440.3C	CAAT-box	CAAT	1684	4	-	Nicotiana glutinosa
BraA03g019440.3C	CAAT-box	CAAT	1691	4	+	Nicotiana glutinosa
BraA03g019440.3C	CAAT-box	CCAAT	1809	5	-	Arabidopsis thaliana	common cis-acting element in promoter and enhancer regions
BraA03g019440.3C	CAAT-box	CAAT	1833	4	+	Nicotiana glutinosa
BraA03g019440.3C	CAAT-box	CCAAT	1840	5	-	Arabidopsis thaliana	common cis-acting element in promoter and enhancer regions
BraA03g019440.3C	CAAT-box	CAAT	1858	4	+	Nicotiana glutinosa
BraA03g019440.3C	CCGTCC motif	CCGTCC	850	6	+	Nicotiana tabacum
BraA03g019440.3C	G-Box	CACGTT	411	6	-	Pisum sativum	cis-acting regulatory element involved in light responsiveness
BraA03g019440.3C	GARE-motif	TCTGTTG	445	7	-	Brassica oleracea	gibberellin-responsive element
BraA03g035360.3C	Myb	TAACTG	1215	6	-	Arabidopsis thaliana
BraA03g035360.3C	AAGAA-motif	gGTAAAGAAA	251	9	+	Avena sativa
BraA03g035360.3C	AAGAA-motif	gGTAAAGAAA	776	9	-	Avena sativa
BraA03g035360.3C	AAGAA-motif	gGTAAAGAAA	1393	9	+	Avena sativa
BraA03g035360.3C	AAGAA-motif	GAAAGAA	1935	7	+	Avena sativa
BraA03g035360.3C	MYB	CAACCA	33	6	+	Arabidopsis thaliana
BraA03g035360.3C	MYB	CAACCA	899	6	+	Arabidopsis thaliana
BraA03g035360.3C	MYB	CAACCA	1128	6	+	Arabidopsis thaliana
BraA03g035360.3C		motif_sequence	27	4	-	organism	short_function
BraA03g035360.3C		motif_sequence	314	4	+	organism	short_function
BraA03g035360.3C		motif_sequence	336	4	-	organism	short_function
BraA03g035360.3C		motif_sequence	403	4	+	organism	short_function
BraA03g035360.3C		motif_sequence	457	4	+	organism	short_function
BraA03g035360.3C		motif_sequence	622	4	-	organism	short_function
BraA03g035360.3C		motif_sequence	671	4	+	organism	short_function
BraA03g035360.3C		motif_sequence	677	4	+	organism	short_function
BraA03g035360.3C		motif_sequence	846	4	+	organism	short_function
BraA03g035360.3C		motif_sequence	1266	4	-	organism	short_function
BraA03g035360.3C		motif_sequence	1840	4	-	organism	short_function
BraA03g035360.3C		motif_sequence	1890	4	+	organism	short_function
BraA03g035360.3C	A-box	CCGTCC	362	6	+	Petroselinum crispum	cis-acting regulatory element
BraA03g035360.3C	A-box	CCGTCC	409	6	+	Petroselinum crispum	cis-acting regulatory element
BraA03g035360.3C	CGTCA-motif	CGTCA	756	5	-	Hordeum vulgare	cis-acting regulatory element involved in the MeJA-responsiveness
BraA03g035360.3C	CGTCA-motif	CGTCA	856	5	+	Hordeum vulgare	cis-acting regulatory element involved in the MeJA-responsiveness
BraA03g035360.3C	CGTCA-motif	CGTCA	990	5	+	Hordeum vulgare	cis-acting regulatory element involved in the MeJA-responsiveness
BraA03g035360.3C	CGTCA-motif	CGTCA	1009	5	-	Hordeum vulgare	cis-acting regulatory element involved in the MeJA-responsiveness
BraA03g035360.3C	LAMP-element	CTTTATCA	1392	8	-	Pisum sativum	part of a light responsive element
BraA03g035360.3C	TC-rich repeats	ATTCTCTAAC	1844	9	+	Nicotiana tabacum	cis-acting element involved in defense and stress responsiveness
BraA03g035360.3C	CCAAT-box	CAACGG	438	6	+	Hordeum vulgare	MYBHv1 binding site
BraA03g035360.3C	CCAAT-box	CAACGG	1817	6	+	Hordeum vulgare	MYBHv1 binding site
BraA03g035360.3C	MYC	CAATTG	70	6	+	Arabidopsis thaliana
BraA03g035360.3C	MYC	CATTTG	129	6	-	Arabidopsis thaliana
BraA03g035360.3C	MYC	CAATTG	554	6	+	Arabidopsis thaliana
BraA03g035360.3C	MYC	CATTTG	601	6	-	Arabidopsis thaliana
BraA03g035360.3C	MYC	CATGTG	943	6	-	Arabidopsis thaliana
BraA03g035360.3C	MYC	CATTTG	1057	6	+	Arabidopsis thaliana
BraA03g035360.3C	chs-CMA1a	TTACTTAA	216	8	-	Daucus carota	part of a light responsive element
BraA03g035360.3C	chs-CMA1a	TTACTTAA	248	8	-	Daucus carota	part of a light responsive element
BraA03g035360.3C	G-box	TACGTG	136	6	-	Arabidopsis thaliana	cis-acting regulatory element involved in light responsiveness
BraA03g035360.3C	TATA-box	TACAAAA	47	7	+	Oryza sativa	core promoter element around -30 of transcription start
BraA03g035360.3C	TATA-box	TATAAA	650	6	-	Helianthus annuus	core promoter element around -30 of transcription start
BraA03g035360.3C	TATA-box	TATAA	651	5	-	Arabidopsis thaliana	core promoter element around -30 of transcription start
BraA03g035360.3C	TATA-box	TATA	652	4	+	Arabidopsis thaliana	core promoter element around -30 of transcription start
BraA03g035360.3C	TATA-box	ATATAT	761	6	+	Brassica napus	core promoter element around -30 of transcription start
BraA03g035360.3C	TATA-box	TATATA	762	6	+	Arabidopsis thaliana	core promoter element around -30 of transcription start
BraA03g035360.3C	TATA-box	ATATAA	763	6	+	Brassica oleracea	core promoter element around -30 of transcription start
BraA03g035360.3C	TATA-box	TATA	764	4	+	Arabidopsis thaliana	core promoter element around -30 of transcription start
BraA03g035360.3C	TATA-box	TATAAA	785	6	-	Helianthus annuus	core promoter element around -30 of transcription start
BraA03g035360.3C	TATA-box	TATAA	786	5	-	Arabidopsis thaliana	core promoter element around -30 of transcription start
BraA03g035360.3C	TATA-box	TATA	787	4	+	Arabidopsis thaliana	core promoter element around -30 of transcription start
BraA03g035360.3C	TATA-box	TATA	863	4	+	Arabidopsis thaliana	core promoter element around -30 of transcription start
BraA03g035360.3C	TATA-box	TAAAGATT	962	8	-	Arabidopsis thaliana	core promoter element around -30 of transcription start
BraA03g035360.3C	TATA-box	ATATAT	1065	6	-	Brassica napus	core promoter element around -30 of transcription start
BraA03g035360.3C	TATA-box	TATA	1066	4	-	Arabidopsis thaliana	core promoter element around -30 of transcription start
BraA03g035360.3C	TATA-box	taTATAAAtc	1152	9	-	Arabidopsis thaliana	core promoter element around -30 of transcription start
BraA03g035360.3C	TATA-box	TATA	1158	4	-	Arabidopsis thaliana	core promoter element around -30 of transcription start
BraA03g035360.3C	TATA-box	ATATAT	1187	6	-	Brassica napus	core promoter element around -30 of transcription start
BraA03g035360.3C	TATA-box	TATA	1188	4	-	Arabidopsis thaliana	core promoter element around -30 of transcription start
BraA03g035360.3C	TATA-box	TATAA	1199	5	-	Arabidopsis thaliana	core promoter element around -30 of transcription start
BraA03g035360.3C	TATA-box	TATA	1200	4	-	Arabidopsis thaliana	core promoter element around -30 of transcription start
BraA03g035360.3C	TATA-box	TATATAA	1206	7	-	Arabidopsis thaliana	core promoter element around -30 of transcription start
BraA03g035360.3C	TATA-box	TATATA	1207	6	-	Arabidopsis thaliana	core promoter element around -30 of transcription start
BraA03g035360.3C	TATA-box	ATATAT	1208	6	-	Brassica napus	core promoter element around -30 of transcription start
BraA03g035360.3C	TATA-box	TATA	1209	4	-	Arabidopsis thaliana	core promoter element around -30 of transcription start
BraA03g035360.3C	TATA-box	ATATAT	1250	6	-	Brassica napus	core promoter element around -30 of transcription start
BraA03g035360.3C	TATA-box	TATATA	1251	6	-	Arabidopsis thaliana	core promoter element around -30 of transcription start
BraA03g035360.3C	TATA-box	TATA	1253	4	-	Arabidopsis thaliana	core promoter element around -30 of transcription start
BraA03g035360.3C	TATA-box	TACAAAA	1298	7	-	Oryza sativa	core promoter element around -30 of transcription start
BraA03g035360.3C	TATA-box	ATTATA	1328	6	+	Brassica napus	core promoter element around -30 of transcription start
BraA03g035360.3C	TATA-box	TATAA	1329	5	-	Arabidopsis thaliana	core promoter element around -30 of transcription start
BraA03g035360.3C	TATA-box	TATA	1330	4	-	Arabidopsis thaliana	core promoter element around -30 of transcription start
BraA03g035360.3C	TATA-box	TATTTAAA	1348	8	+	Arabidopsis thaliana	core promoter element around -30 of transcription start
BraA03g035360.3C	TATA-box	ATATAA	1372	6	+	Brassica oleracea	core promoter element around -30 of transcription start
BraA03g035360.3C	TATA-box	TATA	1373	4	-	Arabidopsis thaliana	core promoter element around -30 of transcription start
BraA03g035360.3C	TATA-box	TATACA	1407	6	-	Helianthus annuus	core promoter element around -30 of transcription start
BraA03g035360.3C	TATA-box	TATA	1409	4	-	Arabidopsis thaliana	core promoter element around -30 of transcription start
BraA03g035360.3C	TATA-box	TATAAAA	1539	7	-	Pisum sativum	core promoter element around -30 of transcription start
BraA03g035360.3C	TATA-box	TATAAA	1540	6	-	Helianthus annuus	core promoter element around -30 of transcription start
BraA03g035360.3C	TATA-box	TATAA	1541	5	-	Arabidopsis thaliana	core promoter element around -30 of transcription start
BraA03g035360.3C	TATA-box	TATA	1542	4	-	Arabidopsis thaliana	core promoter element around -30 of transcription start
BraA03g035360.3C	TATA-box	TATTTAAA	1741	8	+	Arabidopsis thaliana	core promoter element around -30 of transcription start
BraA03g035360.3C	TATA-box	TATTTAAA	1879	8	+	Arabidopsis thaliana	core promoter element around -30 of transcription start
BraA03g035360.3C	TATC-box	TATCCCA	1061	7	-	Oryza sativa	cis-acting element involved in gibberellin-responsiveness
BraA03g035360.3C	GATA-motif	AAGGATAAGG	1466	9	-	Solanum tuberosum	part of a light responsive element
BraA03g035360.3C	Unnamed__2	CCCCGG	152	6	+	Zea mays
BraA03g035360.3C	Unnamed__2	AACCTAACCT	1103	9	+	Petroselinum hortense
BraA03g035360.3C	Unnamed__2	AACCTAACCT	1513	9	-	Petroselinum hortense
BraA03g035360.3C	CCGTCC-box	CCGTCC	362	6	+	Petroselinum hortense
BraA03g035360.3C	CCGTCC-box	CCGTCC	409	6	+	Petroselinum hortense
BraA03g035360.3C	WUN-motif	AAATTACT	176	8	-	Nicotiana glutinosa
BraA03g035360.3C	WUN-motif	AAATTTCTT	1397	9	-	Nicotiana glutinosa
BraA03g035360.3C	W box	TTGACC	1292	6	+	Arabidopsis thaliana
BraA03g035360.3C	W box	TTGACC	1711	6	-	Arabidopsis thaliana
BraA03g035360.3C	ABRE3a	TACGTG	136	6	-	Zea mays
BraA03g035360.3C	DRE core	GCCGAC	157	6	-	Arabidopsis thaliana
BraA03g035360.3C	ABRE	ACGTG	136	5	-	Arabidopsis thaliana	cis-acting element involved in the abscisic acid responsiveness
BraA03g035360.3C	ABRE	ACGTG	937	5	-	Arabidopsis thaliana	cis-acting element involved in the abscisic acid responsiveness
BraA03g035360.3C	TGACG-motif	TGACG	756	5	+	Hordeum vulgare	cis-acting regulatory element involved in the MeJA-responsiveness
BraA03g035360.3C	TGACG-motif	TGACG	856	5	-	Hordeum vulgare	cis-acting regulatory element involved in the MeJA-responsiveness
BraA03g035360.3C	TGACG-motif	TGACG	990	5	-	Hordeum vulgare	cis-acting regulatory element involved in the MeJA-responsiveness
BraA03g035360.3C	TGACG-motif	TGACG	1009	5	+	Hordeum vulgare	cis-acting regulatory element involved in the MeJA-responsiveness
BraA03g035360.3C	CAT-box	GCCACT	731	6	+	Arabidopsis thaliana	cis-acting regulatory element related to meristem expression
BraA03g035360.3C	CAAT-box	CAAT	9	4	+	Nicotiana glutinosa
BraA03g035360.3C	CAAT-box	CAAT	21	4	+	Nicotiana glutinosa
BraA03g035360.3C	CAAT-box	CAAT	70	4	+	Nicotiana glutinosa
BraA03g035360.3C	CAAT-box	CAAT	72	4	-	Nicotiana glutinosa
BraA03g035360.3C	CAAT-box	CAAAT	129	5	+	Pisum sativum	common cis-acting element in promoter and enhancer regions
BraA03g035360.3C	CAAT-box	CCAAT	189	5	+	Arabidopsis thaliana	common cis-acting element in promoter and enhancer regions
BraA03g035360.3C	CAAT-box	CAAT	190	4	+	Nicotiana glutinosa
BraA03g035360.3C	CAAT-box	CAAT	280	4	-	Nicotiana glutinosa
BraA03g035360.3C	CAAT-box	CCAAT	302	5	+	Arabidopsis thaliana	common cis-acting element in promoter and enhancer regions
BraA03g035360.3C	CAAT-box	CAAT	303	4	+	Nicotiana glutinosa
BraA03g035360.3C	CAAT-box	CAAT	393	4	+	Nicotiana glutinosa
BraA03g035360.3C	CAAT-box	CAAT	473	4	-	Nicotiana glutinosa
BraA03g035360.3C	CAAT-box	CAAT	547	4	+	Nicotiana glutinosa
BraA03g035360.3C	CAAT-box	CAAT	554	4	+	Nicotiana glutinosa
BraA03g035360.3C	CAAT-box	CAAT	556	4	-	Nicotiana glutinosa
BraA03g035360.3C	CAAT-box	CAAAT	561	5	-	Pisum sativum	common cis-acting element in promoter and enhancer regions
BraA03g035360.3C	CAAT-box	CAAT	576	4	-	Nicotiana glutinosa
BraA03g035360.3C	CAAT-box	CAAT	586	4	+	Nicotiana glutinosa
BraA03g035360.3C	CAAT-box	CAAAT	601	5	+	Pisum sativum	common cis-acting element in promoter and enhancer regions
BraA03g035360.3C	CAAT-box	CAAT	629	4	-	Nicotiana glutinosa
BraA03g035360.3C	CAAT-box	CCAAT	685	5	-	Arabidopsis thaliana	common cis-acting element in promoter and enhancer regions
BraA03g035360.3C	CAAT-box	CAAT	692	4	-	Nicotiana glutinosa
BraA03g035360.3C	CAAT-box	CAAAT	1028	5	+	Pisum sativum	common cis-acting element in promoter and enhancer regions
BraA03g035360.3C	CAAT-box	CAAAT	1058	5	-	Pisum sativum	common cis-acting element in promoter and enhancer regions
BraA03g035360.3C	CAAT-box	CCAAT	1147	5	+	Arabidopsis thaliana	common cis-acting element in promoter and enhancer regions
BraA03g035360.3C	CAAT-box	CAAT	1148	4	+	Nicotiana glutinosa
BraA03g035360.3C	CAAT-box	CAAT	1390	4	-	Nicotiana glutinosa
BraA03g035360.3C	CAAT-box	CAAT	1431	4	-	Nicotiana glutinosa
BraA03g035360.3C	CAAT-box	CAAT	1566	4	-	Nicotiana glutinosa
BraA03g035360.3C	CAAT-box	CAAAT	1806	5	+	Pisum sativum	common cis-acting element in promoter and enhancer regions
BraA03g035360.3C	CAAT-box	CAAT	1978	4	+	Nicotiana glutinosa
BraA03g035360.3C	CAAT-box	CAAT	1984	4	+	Nicotiana glutinosa
BraA03g035360.3C	CCGTCC motif	CCGTCC	362	6	+	Nicotiana tabacum
BraA03g035360.3C	CCGTCC motif	CCGTCC	409	6	+	Nicotiana tabacum
BraA03g035360.3C	G-Box	CACGTT	937	6	+	Pisum sativum	cis-acting regulatory element involved in light responsiveness
BraA03g035360.3C	ERE	ATTTTAAA	1350	8	-	Nicotiana glutinos
BraA03g035360.3C	TCA	TCATCTTCAT	669	9	+	Pisum sativum
BraA03g035360.3C	TCA	TCATCTTCAT	844	9	+	Pisum sativum
BraA03g035360.3C	ABRE4	CACGTA	136	6	+	Zea mays
BraA03g035360.3C	P-box	CCTTTTG	1296	7	+	Oryza sativa	gibberellin-responsive element
BraA03g035360.3C	TATA	TATAAAAT	1330	8	+	Arabidopsis thaliana
BraA03g035360.3C	AT~TATA-box	TATATA	762	6	+	Arabidopsis thaliana
BraA03g035360.3C	AT~TATA-box	TATATA	1207	6	-	Arabidopsis thaliana
BraA03g035360.3C	AT~TATA-box	TATATA	1251	6	-	Arabidopsis thaliana
BraA03g035360.3C	as-1	TGACG	756	5	+	Arabidopsis thaliana
BraA03g035360.3C	as-1	TGACG	856	5	-	Arabidopsis thaliana
BraA03g035360.3C	as-1	TGACG	990	5	-	Arabidopsis thaliana
BraA03g035360.3C	as-1	TGACG	1009	5	+	Arabidopsis thaliana
BraA03g035360.3C	ATCT-motif	AATCTAATCC	191	9	+	Pisum sativum	part of a conserved DNA module involved in light responsiveness
BraA03g035360.3C	Box 4	ATTAAT	1153	6	-	Petroselinum crispum	part of a conserved DNA module involved in light responsiveness
BraA03g035360.3C	Box 4	ATTAAT	1427	6	-	Petroselinum crispum	part of a conserved DNA module involved in light responsiveness
BraA03g035360.3C	I-box	gGATAAGGTG	1464	9	-	Zea mays	part of a light responsive element
BraA03g035360.3C	Unnamed__4	CTCC	351	4	+	Petroselinum hortense
BraA03g035360.3C	Unnamed__4	CTCC	1800	4	+	Petroselinum hortense
BraA03g035360.3C	Unnamed__4	CTCC	1892	4	+	Petroselinum hortense
BraA03g035360.3C	MRE	AACCTAA	926	7	-	Petroselinum crispum	MYB binding site involved in light responsiveness
BraA03g035360.3C	MRE	AACCTAA	1516	7	-	Petroselinum crispum	MYB binding site involved in light responsiveness
BraA03g035360.3C	MYB recognition site	CCGTTG	438	6	-	Arabidopsis thaliana
BraA03g035360.3C	MYB recognition site	CCGTTG	1817	6	-	Arabidopsis thaliana
BraA03g035360.3C	ARE	AAACCA	125	6	+	Zea mays	cis-acting regulatory element essential for the anaerobic induction
BraA03g035360.3C	ARE	AAACCA	922	6	-	Zea mays	cis-acting regulatory element essential for the anaerobic induction
BraA03g035360.3C	ARE	AAACCA	1174	6	-	Zea mays	cis-acting regulatory element essential for the anaerobic induction
BraA03g043350.3C	ARE	AAACCA	503	6	-	Zea mays	cis-acting regulatory element essential for the anaerobic induction
BraA03g043350.3C	ARE	AAACCA	519	6	+	Zea mays	cis-acting regulatory element essential for the anaerobic induction
BraA03g043350.3C	MRE	AACCTAA	1876	7	+	Petroselinum crispum	MYB binding site involved in light responsiveness
BraA03g043350.3C	Unnamed__4	CTCC	664	4	+	Petroselinum hortense
BraA03g043350.3C	Unnamed__4	CTCC	797	4	+	Petroselinum hortense
BraA03g043350.3C	Unnamed__4	CTCC	1423	4	+	Petroselinum hortense
BraA03g043350.3C	Unnamed__4	CTCC	1437	4	+	Petroselinum hortense
BraA03g043350.3C	Unnamed__4	CTCC	1747	4	+	Petroselinum hortense
BraA03g043350.3C	Unnamed__4	CTCC	1905	4	+	Petroselinum hortense
BraA03g043350.3C	Unnamed__4	CTCC	1948	4	+	Petroselinum hortense
BraA03g043350.3C	ATCT-motif	AATCTAATCC	1257	9	-	Pisum sativum	part of a conserved DNA module involved in light responsiveness
BraA03g043350.3C	Box 4	ATTAAT	1500	6	-	Petroselinum crispum	part of a conserved DNA module involved in light responsiveness
BraA03g043350.3C	ERE	ATTTTAAA	52	8	+	Nicotiana glutinos
BraA03g043350.3C	ERE	ATTTTAAA	430	8	+	Nicotiana glutinos
BraA03g043350.3C	ERE	ATTTTAAA	432	8	-	Nicotiana glutinos
BraA03g043350.3C	AT~TATA-box	TATATAAA	238	8	-	Arabidopsis thaliana
BraA03g043350.3C	AT~TATA-box	TATATA	240	6	+	Arabidopsis thaliana
BraA03g043350.3C	AT~TATA-box	TATATA	746	6	+	Arabidopsis thaliana
BraA03g043350.3C	AT~TATA-box	TATATAAA	1317	8	-	Arabidopsis thaliana
BraA03g043350.3C	AT~TATA-box	TATATA	1319	6	-	Arabidopsis thaliana
BraA03g043350.3C	AT~TATA-box	TATATA	1381	6	-	Arabidopsis thaliana
BraA03g043350.3C	AT~TATA-box	TATATA	1383	6	-	Arabidopsis thaliana
BraA03g043350.3C	AT~TATA-box	TATATA	1916	6	-	Arabidopsis thaliana
BraA03g043350.3C	TATA	TATAAAAT	613	8	+	Arabidopsis thaliana
BraA03g043350.3C	TATA	TATAAAAT	636	8	+	Arabidopsis thaliana
BraA03g043350.3C	TATA	TATAAAAT	695	8	+	Arabidopsis thaliana
BraA03g043350.3C	TATA	TATAAAAT	970	8	+	Arabidopsis thaliana
BraA03g043350.3C	STRE	AGGGG	682	5	-	Arabidopsis thaliana
BraA03g043350.3C	STRE	AGGGG	1475	5	-	Arabidopsis thaliana
BraA03g043350.3C	ABRE	AACCCGG	1613	7	-	Arabidopsis thaliana	cis-acting element involved in the abscisic acid responsiveness
BraA03g043350.3C	DRE core	GCCGAC	1729	6	+	Arabidopsis thaliana
BraA03g043350.3C	CCGTCC motif	CCGTCC	671	6	-	Nicotiana tabacum
BraA03g043350.3C	CAAT-box	CAAAT	42	5	+	Pisum sativum	common cis-acting element in promoter and enhancer regions
BraA03g043350.3C	CAAT-box	CAAAT	104	5	+	Pisum sativum	common cis-acting element in promoter and enhancer regions
BraA03g043350.3C	CAAT-box	CCAAT	134	5	-	Arabidopsis thaliana	common cis-acting element in promoter and enhancer regions
BraA03g043350.3C	CAAT-box	CAAT	157	4	+	Nicotiana glutinosa
BraA03g043350.3C	CAAT-box	CCAAT	312	5	-	Arabidopsis thaliana	common cis-acting element in promoter and enhancer regions
BraA03g043350.3C	CAAT-box	CAAAT	377	5	+	Pisum sativum	common cis-acting element in promoter and enhancer regions
BraA03g043350.3C	CAAT-box	CAAAT	383	5	+	Pisum sativum	common cis-acting element in promoter and enhancer regions
BraA03g043350.3C	CAAT-box	CAAAT	394	5	+	Pisum sativum	common cis-acting element in promoter and enhancer regions
BraA03g043350.3C	CAAT-box	CAAAT	526	5	+	Pisum sativum	common cis-acting element in promoter and enhancer regions
BraA03g043350.3C	CAAT-box	CAAT	544	4	+	Nicotiana glutinosa
BraA03g043350.3C	CAAT-box	CAAAT	546	5	-	Pisum sativum	common cis-acting element in promoter and enhancer regions
BraA03g043350.3C	CAAT-box	CAAT	586	4	+	Nicotiana glutinosa
BraA03g043350.3C	CAAT-box	CAAAT	604	5	+	Pisum sativum	common cis-acting element in promoter and enhancer regions
BraA03g043350.3C	CAAT-box	CAAT	728	4	-	Nicotiana glutinosa
BraA03g043350.3C	CAAT-box	CAAT	847	4	+	Nicotiana glutinosa
BraA03g043350.3C	CAAT-box	CCAAT	855	5	+	Arabidopsis thaliana	common cis-acting element in promoter and enhancer regions
BraA03g043350.3C	CAAT-box	CAAT	856	4	+	Nicotiana glutinosa
BraA03g043350.3C	CAAT-box	CAAAT	862	5	-	Pisum sativum	common cis-acting element in promoter and enhancer regions
BraA03g043350.3C	CAAT-box	CAAAT	909	5	+	Pisum sativum	common cis-acting element in promoter and enhancer regions
BraA03g043350.3C	CAAT-box	CAAAT	946	5	+	Pisum sativum	common cis-acting element in promoter and enhancer regions
BraA03g043350.3C	CAAT-box	CAAT	965	4	-	Nicotiana glutinosa
BraA03g043350.3C	CAAT-box	CAAAT	1032	5	-	Pisum sativum	common cis-acting element in promoter and enhancer regions
BraA03g043350.3C	CAAT-box	CAAAT	1051	5	-	Pisum sativum	common cis-acting element in promoter and enhancer regions
BraA03g043350.3C	CAAT-box	CCAAT	1123	5	+	Arabidopsis thaliana	common cis-acting element in promoter and enhancer regions
BraA03g043350.3C	CAAT-box	CAAT	1124	4	+	Nicotiana glutinosa
BraA03g043350.3C	CAAT-box	CAAAT	1138	5	+	Pisum sativum	common cis-acting element in promoter and enhancer regions
BraA03g043350.3C	CAAT-box	CAAAT	1353	5	-	Pisum sativum	common cis-acting element in promoter and enhancer regions
BraA03g043350.3C	CAAT-box	CAAT	1412	4	+	Nicotiana glutinosa
BraA03g043350.3C	CAAT-box	CAAAT	1586	5	-	Pisum sativum	common cis-acting element in promoter and enhancer regions
BraA03g043350.3C	CAAT-box	CCAAT	1752	5	+	Arabidopsis thaliana	common cis-acting element in promoter and enhancer regions
BraA03g043350.3C	CAAT-box	CAAT	1753	4	+	Nicotiana glutinosa
BraA03g043350.3C	CAAT-box	CAAT	1755	4	-	Nicotiana glutinosa
BraA03g043350.3C	CAAT-box	CAAAT	1793	5	-	Pisum sativum	common cis-acting element in promoter and enhancer regions
BraA03g043350.3C	CAAT-box	CAAT	1857	4	+	Nicotiana glutinosa
BraA03g043350.3C	CAAT-box	CCAAT	1972	5	+	Arabidopsis thaliana	common cis-acting element in promoter and enhancer regions
BraA03g043350.3C	CAAT-box	CAAT	1973	4	+	Nicotiana glutinosa
BraA03g043350.3C	AT-rich element	ATAGAAATCAA	386	11	+	Glycine max	binding site of AT-rich DNA binding protein (ATBP-1)
BraA03g043350.3C	GATA-motif	GATAGGG	1577	7	+	Pisum sativum	part of a light responsive element
BraA03g043350.3C	CCGTCC-box	CCGTCC	671	6	-	Petroselinum hortense
BraA03g043350.3C	Myc	TCTCTTA	1837	7	+	Arabidopsis thaliana
BraA03g043350.3C	TATA-box	TACAAAA	91	7	+	Oryza sativa	core promoter element around -30 of transcription start
BraA03g043350.3C	TATA-box	TATAA	164	5	-	Arabidopsis thaliana	core promoter element around -30 of transcription start
BraA03g043350.3C	TATA-box	TATA	165	4	+	Arabidopsis thaliana	core promoter element around -30 of transcription start
BraA03g043350.3C	TATA-box	TATAAAA	237	7	-	Pisum sativum	core promoter element around -30 of transcription start
BraA03g043350.3C	TATA-box	TATAAA	238	6	-	Helianthus annuus	core promoter element around -30 of transcription start
BraA03g043350.3C	TATA-box	TATATAA	239	7	-	Arabidopsis thaliana	core promoter element around -30 of transcription start
BraA03g043350.3C	TATA-box	TATATA	240	6	+	Arabidopsis thaliana	core promoter element around -30 of transcription start
BraA03g043350.3C	TATA-box	ATATAA	241	6	+	Brassica oleracea	core promoter element around -30 of transcription start
BraA03g043350.3C	TATA-box	TATA	242	4	+	Arabidopsis thaliana	core promoter element around -30 of transcription start
BraA03g043350.3C	TATA-box	TACAAAA	485	7	-	Oryza sativa	core promoter element around -30 of transcription start
BraA03g043350.3C	TATA-box	TATA	589	4	+	Arabidopsis thaliana	core promoter element around -30 of transcription start
BraA03g043350.3C	TATA-box	TATAA	612	5	-	Arabidopsis thaliana	core promoter element around -30 of transcription start
BraA03g043350.3C	TATA-box	TATA	613	4	+	Arabidopsis thaliana	core promoter element around -30 of transcription start
BraA03g043350.3C	TATA-box	ATATAT	625	6	+	Brassica napus	core promoter element around -30 of transcription start
BraA03g043350.3C	TATA-box	TATA	626	4	+	Arabidopsis thaliana	core promoter element around -30 of transcription start
BraA03g043350.3C	TATA-box	ATTATA	634	6	+	Brassica napus	core promoter element around -30 of transcription start
BraA03g043350.3C	TATA-box	TATAA	635	5	-	Arabidopsis thaliana	core promoter element around -30 of transcription start
BraA03g043350.3C	TATA-box	TATA	636	4	+	Arabidopsis thaliana	core promoter element around -30 of transcription start
BraA03g043350.3C	TATA-box	TATA	695	4	+	Arabidopsis thaliana	core promoter element around -30 of transcription start
BraA03g043350.3C	TATA-box	ATTATA	714	6	+	Brassica napus	core promoter element around -30 of transcription start
BraA03g043350.3C	TATA-box	TATAA	715	5	-	Arabidopsis thaliana	core promoter element around -30 of transcription start
BraA03g043350.3C	TATA-box	TATA	716	4	+	Arabidopsis thaliana	core promoter element around -30 of transcription start
BraA03g043350.3C	TATA-box	TATATA	746	6	+	Arabidopsis thaliana	core promoter element around -30 of transcription start
BraA03g043350.3C	TATA-box	ATATAA	747	6	+	Brassica oleracea	core promoter element around -30 of transcription start
BraA03g043350.3C	TATA-box	TATA	748	4	+	Arabidopsis thaliana	core promoter element around -30 of transcription start
BraA03g043350.3C	TATA-box	TATA	774	4	+	Arabidopsis thaliana	core promoter element around -30 of transcription start
BraA03g043350.3C	TATA-box	ATTATA	821	6	+	Brassica napus	core promoter element around -30 of transcription start
BraA03g043350.3C	TATA-box	TATAA	822	5	-	Arabidopsis thaliana	core promoter element around -30 of transcription start
BraA03g043350.3C	TATA-box	TATA	823	4	+	Arabidopsis thaliana	core promoter element around -30 of transcription start
BraA03g043350.3C	TATA-box	TAAAGATT	911	8	-	Arabidopsis thaliana	core promoter element around -30 of transcription start
BraA03g043350.3C	TATA-box	TATAAA	915	6	-	Helianthus annuus	core promoter element around -30 of transcription start
BraA03g043350.3C	TATA-box	TATAA	916	5	-	Arabidopsis thaliana	core promoter element around -30 of transcription start
BraA03g043350.3C	TATA-box	TATA	917	4	+	Arabidopsis thaliana	core promoter element around -30 of transcription start
BraA03g043350.3C	TATA-box	ATTATA	949	6	+	Brassica napus	core promoter element around -30 of transcription start
BraA03g043350.3C	TATA-box	TATAA	950	5	-	Arabidopsis thaliana	core promoter element around -30 of transcription start
BraA03g043350.3C	TATA-box	TATA	951	4	+	Arabidopsis thaliana	core promoter element around -30 of transcription start
BraA03g043350.3C	TATA-box	TATAA	969	5	-	Arabidopsis thaliana	core promoter element around -30 of transcription start
BraA03g043350.3C	TATA-box	TATA	970	4	+	Arabidopsis thaliana	core promoter element around -30 of transcription start
BraA03g043350.3C	TATA-box	ATATAT	980	6	+	Brassica napus	core promoter element around -30 of transcription start
BraA03g043350.3C	TATA-box	TATA	981	4	+	Arabidopsis thaliana	core promoter element around -30 of transcription start
BraA03g043350.3C	TATA-box	ATTATA	984	6	+	Brassica napus	core promoter element around -30 of transcription start
BraA03g043350.3C	TATA-box	TATAA	985	5	-	Arabidopsis thaliana	core promoter element around -30 of transcription start
BraA03g043350.3C	TATA-box	TATA	986	4	+	Arabidopsis thaliana	core promoter element around -30 of transcription start
BraA03g043350.3C	TATA-box	TATA	1001	4	-	Arabidopsis thaliana	core promoter element around -30 of transcription start
BraA03g043350.3C	TATA-box	TACAAAA	1294	7	+	Oryza sativa	core promoter element around -30 of transcription start
BraA03g043350.3C	TATA-box	taTATAAAtc	1315	9	-	Arabidopsis thaliana	core promoter element around -30 of transcription start
BraA03g043350.3C	TATA-box	TATAAAT	1316	7	-	Brassica juncea	core promoter element around -30 of transcription start
BraA03g043350.3C	TATA-box	TATAAA	1317	6	-	Helianthus annuus	core promoter element around -30 of transcription start
BraA03g043350.3C	TATA-box	TATATAA	1318	7	-	Arabidopsis thaliana	core promoter element around -30 of transcription start
BraA03g043350.3C	TATA-box	TATATA	1319	6	-	Arabidopsis thaliana	core promoter element around -30 of transcription start
BraA03g043350.3C	TATA-box	ATATAT	1320	6	-	Brassica napus	core promoter element around -30 of transcription start
BraA03g043350.3C	TATA-box	TATA	1321	4	-	Arabidopsis thaliana	core promoter element around -30 of transcription start
BraA03g043350.3C	TATA-box	ATTATA	1365	6	+	Brassica napus	core promoter element around -30 of transcription start
BraA03g043350.3C	TATA-box	TATAA	1366	5	-	Arabidopsis thaliana	core promoter element around -30 of transcription start
BraA03g043350.3C	TATA-box	TATA	1367	4	-	Arabidopsis thaliana	core promoter element around -30 of transcription start
BraA03g043350.3C	TATA-box	TATACA	1379	6	-	Helianthus annuus	core promoter element around -30 of transcription start
BraA03g043350.3C	TATA-box	TATATA	1381	6	-	Arabidopsis thaliana	core promoter element around -30 of transcription start
BraA03g043350.3C	TATA-box	ATATAT	1382	6	-	Brassica napus	core promoter element around -30 of transcription start
BraA03g043350.3C	TATA-box	TATATA	1383	6	-	Arabidopsis thaliana	core promoter element around -30 of transcription start
BraA03g043350.3C	TATA-box	ATATAA	1384	6	+	Brassica oleracea	core promoter element around -30 of transcription start
BraA03g043350.3C	TATA-box	TATA	1385	4	-	Arabidopsis thaliana	core promoter element around -30 of transcription start
BraA03g043350.3C	TATA-box	TATATAA	1915	7	-	Arabidopsis thaliana	core promoter element around -30 of transcription start
BraA03g043350.3C	TATA-box	TATATA	1916	6	-	Arabidopsis thaliana	core promoter element around -30 of transcription start
BraA03g043350.3C	TATA-box	ATATAA	1917	6	+	Brassica oleracea	core promoter element around -30 of transcription start
BraA03g043350.3C	TATA-box	TATA	1918	4	-	Arabidopsis thaliana	core promoter element around -30 of transcription start
BraA03g043350.3C	MYC	CATTTG	604	6	-	Arabidopsis thaliana
BraA03g043350.3C	MYC	CATTTG	1050	6	+	Arabidopsis thaliana
BraA03g043350.3C	MYC	CATGTG	1735	6	-	Arabidopsis thaliana
BraA03g043350.3C	MYC	CATGTG	1737	6	+	Arabidopsis thaliana
BraA03g043350.3C	MYC	CAATTG	1753	6	-	Arabidopsis thaliana
BraA03g043350.3C	TC-rich repeats	GTTTTCTTAC	453	9	+	Nicotiana tabacum	cis-acting element involved in defense and stress responsiveness
BraA03g043350.3C		motif_sequence	37	4	+	organism	short_function
BraA03g043350.3C		motif_sequence	99	4	+	organism	short_function
BraA03g043350.3C		motif_sequence	179	4	-	organism	short_function
BraA03g043350.3C		motif_sequence	1442	4	+	organism	short_function
BraA03g043350.3C		motif_sequence	1642	4	+	organism	short_function
BraA03g043350.3C		motif_sequence	1719	4	-	organism	short_function
BraA03g043350.3C		motif_sequence	1946	4	+	organism	short_function
BraA03g043350.3C	Unnamed__6	taTAAATATct	1312	10	-	Zea mays
BraA03g043350.3C	MYB	CAACCA	1430	6	-	Arabidopsis thaliana
BraA03g043350.3C	LTR	CCGAAA	148	6	+	Hordeum vulgare	cis-acting element involved in low-temperature responsiveness
BraA03g043350.3C	LTR	CCGAAA	273	6	+	Hordeum vulgare	cis-acting element involved in low-temperature responsiveness
BraA03g043350.3C	LTR	CCGAAA	281	6	+	Hordeum vulgare	cis-acting element involved in low-temperature responsiveness
BraA03g043350.3C	LTR	CCGAAA	302	6	+	Hordeum vulgare	cis-acting element involved in low-temperature responsiveness
BraA03g043350.3C	LTR	CCGAAA	1085	6	-	Hordeum vulgare	cis-acting element involved in low-temperature responsiveness
BraA03g043350.3C	LTR	CCGAAA	1100	6	-	Hordeum vulgare	cis-acting element involved in low-temperature responsiveness
BraA03g043350.3C	LTR	CCGAAA	1326	6	+	Hordeum vulgare	cis-acting element involved in low-temperature responsiveness
BraA03g043350.3C	LTR	CCGAAA	1522	6	-	Hordeum vulgare	cis-acting element involved in low-temperature responsiveness
BraA03g043350.3C	LTR	CCGAAA	1631	6	-	Hordeum vulgare	cis-acting element involved in low-temperature responsiveness
BraA03g043350.3C	LTR	CCGAAA	1681	6	+	Hordeum vulgare	cis-acting element involved in low-temperature responsiveness
BraA03g043350.3C	A-box	CCGTCC	671	6	-	Petroselinum crispum	cis-acting regulatory element
BraA03g047170.3C	TATA-box	ATATAT	22	6	+	Brassica napus	core promoter element around -30 of transcription start
BraA03g047170.3C	TATA-box	TATA	23	4	+	Arabidopsis thaliana	core promoter element around -30 of transcription start
BraA03g047170.3C	TATA-box	TATACA	257	6	-	Helianthus annuus	core promoter element around -30 of transcription start
BraA03g047170.3C	TATA-box	TATATA	259	6	+	Arabidopsis thaliana	core promoter element around -30 of transcription start
BraA03g047170.3C	TATA-box	ATATAA	260	6	+	Brassica oleracea	core promoter element around -30 of transcription start
BraA03g047170.3C	TATA-box	TATA	261	4	+	Arabidopsis thaliana	core promoter element around -30 of transcription start
BraA03g047170.3C	TATA-box	TATA	560	4	+	Arabidopsis thaliana	core promoter element around -30 of transcription start
BraA03g047170.3C	TATA-box	TATA	846	4	+	Arabidopsis thaliana	core promoter element around -30 of transcription start
BraA03g047170.3C	TATA-box	TATAAA	885	6	-	Helianthus annuus	core promoter element around -30 of transcription start
BraA03g047170.3C	TATA-box	TATAA	886	5	-	Arabidopsis thaliana	core promoter element around -30 of transcription start
BraA03g047170.3C	TATA-box	TATA	887	4	+	Arabidopsis thaliana	core promoter element around -30 of transcription start
BraA03g047170.3C	TATA-box	TACAAAA	1041	7	-	Oryza sativa	core promoter element around -30 of transcription start
BraA03g047170.3C	TATA-box	ATATAT	1526	6	-	Brassica napus	core promoter element around -30 of transcription start
BraA03g047170.3C	TATA-box	TATATA	1527	6	-	Arabidopsis thaliana	core promoter element around -30 of transcription start
BraA03g047170.3C	TATA-box	TATA	1529	4	-	Arabidopsis thaliana	core promoter element around -30 of transcription start
BraA03g047170.3C	G-box	CACGTC	131	6	+	Zea mays	cis-acting regulatory element involved in light responsiveness
BraA03g047170.3C	G-box	CACGTC	466	6	-	Zea mays	cis-acting regulatory element involved in light responsiveness
BraA03g047170.3C	G-box	ACACGTGT	1413	8	-	Brassica napus	cis-acting regulatory element involved in light responsiveness
BraA03g047170.3C	G-box	CACGTG	1414	6	-	Arabidopsis thaliana	cis-acting regulatory element involved in light responsiveness
BraA03g047170.3C	G-box	CACGTG	1430	6	-	Arabidopsis thaliana	cis-acting regulatory element involved in light responsiveness
BraA03g047170.3C	MBS	CAACTG	1032	6	-	Arabidopsis thaliana	MYB binding site involved in drought-inducibility
BraA03g047170.3C	Unnamed__1	CGTGG	468	5	+	Zea mays
BraA03g047170.3C	Unnamed__1	CGTGG	1432	5	+	Zea mays
BraA03g047170.3C	Unnamed__1	CGTGG	1742	5	-	Zea mays
BraA03g047170.3C	WUN-motif	TTATTACAT	767	9	-	Nicotiana glutinosa
BraA03g047170.3C	GATA-motif	GATAGGA	1992	7	+	Arabidopsis thaliana	part of a light responsive element
BraA03g047170.3C	TCT-motif	TCTTAC	519	6	+	Arabidopsis thaliana	part of a light responsive element
BraA03g047170.3C	AT-rich element	ATAGAAATCAA	1484	10	-	Glycine max	binding site of AT-rich DNA binding protein (ATBP-1)
BraA03g047170.3C	CGTCA-motif	CGTCA	171	5	-	Hordeum vulgare	cis-acting regulatory element involved in the MeJA-responsiveness
BraA03g047170.3C	AuxRR-core	GGTCCAT	372	7	-	Nicotiana tabacum	cis-acting regulatory element involved in auxin responsiveness
BraA03g047170.3C	Myb	CAACTG	1032	6	-	Arabidopsis thaliana
BraA03g047170.3C		motif_sequence	16	4	-	organism	short_function
BraA03g047170.3C		motif_sequence	242	4	+	organism	short_function
BraA03g047170.3C		motif_sequence	314	4	-	organism	short_function
BraA03g047170.3C		motif_sequence	383	4	-	organism	short_function
BraA03g047170.3C		motif_sequence	555	4	-	organism	short_function
BraA03g047170.3C		motif_sequence	567	4	-	organism	short_function
BraA03g047170.3C		motif_sequence	758	4	+	organism	short_function
BraA03g047170.3C		motif_sequence	808	4	-	organism	short_function
BraA03g047170.3C		motif_sequence	830	4	-	organism	short_function
BraA03g047170.3C		motif_sequence	1232	4	+	organism	short_function
BraA03g047170.3C		motif_sequence	1307	4	-	organism	short_function
BraA03g047170.3C		motif_sequence	1365	4	+	organism	short_function
BraA03g047170.3C		motif_sequence	1513	4	+	organism	short_function
BraA03g047170.3C		motif_sequence	1584	4	+	organism	short_function
BraA03g047170.3C		motif_sequence	1596	4	+	organism	short_function
BraA03g047170.3C		motif_sequence	1720	4	+	organism	short_function
BraA03g047170.3C		motif_sequence	1748	4	+	organism	short_function
BraA03g047170.3C		motif_sequence	1805	4	+	organism	short_function
BraA03g047170.3C		motif_sequence	1952	4	-	organism	short_function
BraA03g047170.3C	MYB	CAACAG	747	6	+	Arabidopsis thaliana
BraA03g047170.3C	MYB	CAACAG	799	6	-	Arabidopsis thaliana
BraA03g047170.3C	TC-rich repeats	GTTTTCTTAC	515	9	+	Nicotiana tabacum	cis-acting element involved in defense and stress responsiveness
BraA03g047170.3C	CCAAT-box	CAACGG	535	6	+	Hordeum vulgare	MYBHv1 binding site
BraA03g047170.3C	CCAAT-box	CAACGG	1273	6	+	Hordeum vulgare	MYBHv1 binding site
BraA03g047170.3C	MYC	CATGTG	266	6	-	Arabidopsis thaliana
BraA03g047170.3C	MYC	CATTTG	500	6	+	Arabidopsis thaliana
BraA03g047170.3C	MYC	CATTTG	603	6	+	Arabidopsis thaliana
BraA03g047170.3C	MYC	CATGTG	825	6	-	Arabidopsis thaliana
BraA03g047170.3C	MYC	CATTTG	1216	6	-	Arabidopsis thaliana
BraA03g047170.3C	MYC	CAATTG	1444	6	-	Arabidopsis thaliana
BraA03g047170.3C	MYC	CATTTG	1481	6	+	Arabidopsis thaliana
BraA03g047170.3C	Myb-binding site	CAACAG	747	6	+	Nicotiana tabacum
BraA03g047170.3C	Myb-binding site	CAACAG	799	6	-	Nicotiana tabacum
BraA03g047170.3C	Unnamed_1	GGATTTTACAGT	684	11	+	Pisum sativum	cis-acting element involved in phytochrome down-regulation expression
BraA03g047170.3C	WRE3	CCACCT	922	6	+	Pisum sativum
BraA03g047170.3C	WRE3	CCACCT	956	6	+	Pisum sativum
BraA03g047170.3C	WRE3	CCACCT	1472	6	+	Pisum sativum
BraA03g047170.3C	Box 4	ATTAAT	1841	6	-	Petroselinum crispum	part of a conserved DNA module involved in light responsiveness
BraA03g047170.3C	Unnamed__4	CTCC	16	4	-	Petroselinum hortense
BraA03g047170.3C	Unnamed__4	CTCC	310	4	-	Petroselinum hortense
BraA03g047170.3C	Unnamed__4	CTCC	389	4	-	Petroselinum hortense
BraA03g047170.3C	Unnamed__4	CTCC	539	4	-	Petroselinum hortense
BraA03g047170.3C	Unnamed__4	CTCC	542	4	-	Petroselinum hortense
BraA03g047170.3C	Unnamed__4	CTCC	731	4	-	Petroselinum hortense
BraA03g047170.3C	Unnamed__4	CTCC	808	4	-	Petroselinum hortense
BraA03g047170.3C	Unnamed__4	CTCC	835	4	-	Petroselinum hortense
BraA03g047170.3C	Unnamed__4	CTCC	850	4	-	Petroselinum hortense
BraA03g047170.3C	Unnamed__4	CTCC	1343	4	+	Petroselinum hortense
BraA03g047170.3C	Unnamed__4	CTCC	1518	4	+	Petroselinum hortense
BraA03g047170.3C	Unnamed__4	CTCC	1544	4	+	Petroselinum hortense
BraA03g047170.3C	Unnamed__4	CTCC	1598	4	+	Petroselinum hortense
BraA03g047170.3C	Unnamed__4	CTCC	1618	4	-	Petroselinum hortense
BraA03g047170.3C	Unnamed__4	CTCC	1722	4	+	Petroselinum hortense
BraA03g047170.3C	MYB recognition site	CCGTTG	535	6	-	Arabidopsis thaliana
BraA03g047170.3C	MYB recognition site	CCGTTG	1273	6	-	Arabidopsis thaliana
BraA03g047170.3C	ARE	AAACCA	459	6	+	Zea mays	cis-acting regulatory element essential for the anaerobic induction
BraA03g047170.3C	ARE	AAACCA	716	6	+	Zea mays	cis-acting regulatory element essential for the anaerobic induction
BraA03g047170.3C	ARE	AAACCA	1028	6	+	Zea mays	cis-acting regulatory element essential for the anaerobic induction
BraA03g047170.3C	ARE	AAACCA	1330	6	+	Zea mays	cis-acting regulatory element essential for the anaerobic induction
BraA03g047170.3C	CAAT-box	CCAAT	95	5	+	Arabidopsis thaliana	common cis-acting element in promoter and enhancer regions
BraA03g047170.3C	CAAT-box	CAAT	96	4	+	Nicotiana glutinosa
BraA03g047170.3C	CAAT-box	CAAT	145	4	-	Nicotiana glutinosa
BraA03g047170.3C	CAAT-box	CAAAT	501	5	-	Pisum sativum	common cis-acting element in promoter and enhancer regions
BraA03g047170.3C	CAAT-box	CAAAT	604	5	-	Pisum sativum	common cis-acting element in promoter and enhancer regions
BraA03g047170.3C	CAAT-box	CAAAT	654	5	-	Pisum sativum	common cis-acting element in promoter and enhancer regions
BraA03g047170.3C	CAAT-box	CAAT	785	4	+	Nicotiana glutinosa
BraA03g047170.3C	CAAT-box	CAAT	812	4	-	Nicotiana glutinosa
BraA03g047170.3C	CAAT-box	CAAT	818	4	+	Nicotiana glutinosa
BraA03g047170.3C	CAAT-box	CAAT	971	4	-	Nicotiana glutinosa
BraA03g047170.3C	CAAT-box	CAAAT	981	5	-	Pisum sativum	common cis-acting element in promoter and enhancer regions
BraA03g047170.3C	CAAT-box	CAAAT	1002	5	+	Pisum sativum	common cis-acting element in promoter and enhancer regions
BraA03g047170.3C	CAAT-box	CAAT	1055	4	-	Nicotiana glutinosa
BraA03g047170.3C	CAAT-box	CAAAT	1125	5	-	Pisum sativum	common cis-acting element in promoter and enhancer regions
BraA03g047170.3C	CAAT-box	CAAT	1179	4	-	Nicotiana glutinosa
BraA03g047170.3C	CAAT-box	CCCAATTT	1183	8	+	Arabidopsis thaliana	common cis-acting element in promoter and enhancer regions
BraA03g047170.3C	CAAT-box	CCAAT	1184	5	+	Arabidopsis thaliana	common cis-acting element in promoter and enhancer regions
BraA03g047170.3C	CAAT-box	CAAT	1185	4	+	Nicotiana glutinosa
BraA03g047170.3C	CAAT-box	CCAAT	1202	5	-	Arabidopsis thaliana	common cis-acting element in promoter and enhancer regions
BraA03g047170.3C	CAAT-box	CAAAT	1216	5	+	Pisum sativum	common cis-acting element in promoter and enhancer regions
BraA03g047170.3C	CAAT-box	CCAAT	1238	5	+	Arabidopsis thaliana	common cis-acting element in promoter and enhancer regions
BraA03g047170.3C	CAAT-box	CAAT	1239	4	+	Nicotiana glutinosa
BraA03g047170.3C	CAAT-box	CAAT	1421	4	+	Nicotiana glutinosa
BraA03g047170.3C	CAAT-box	CAAT	1444	4	+	Nicotiana glutinosa
BraA03g047170.3C	CAAT-box	CCAAT	1446	5	-	Arabidopsis thaliana	common cis-acting element in promoter and enhancer regions
BraA03g047170.3C	CAAT-box	CAAAT	1482	5	-	Pisum sativum	common cis-acting element in promoter and enhancer regions
BraA03g047170.3C	CAAT-box	CAAAT	1589	5	+	Pisum sativum	common cis-acting element in promoter and enhancer regions
BraA03g047170.3C	CAAT-box	CAAT	1714	4	+	Nicotiana glutinosa
BraA03g047170.3C	CAAT-box	CAAT	1762	4	-	Nicotiana glutinosa
BraA03g047170.3C	CAAT-box	CAAAT	1908	5	-	Pisum sativum	common cis-acting element in promoter and enhancer regions
BraA03g047170.3C	CAAT-box	CAAT	1929	4	-	Nicotiana glutinosa
BraA03g047170.3C	DRE1	ACCGAGA	376	7	+	Zea mays
BraA03g047170.3C	DRE1	ACCGAGA	1973	7	-	Zea mays
BraA03g047170.3C	G-Box	CACGTG	1414	6	-	Pisum sativum	cis-acting regulatory element involved in light responsiveness
BraA03g047170.3C	G-Box	CACGTG	1430	6	-	Pisum sativum	cis-acting regulatory element involved in light responsiveness
BraA03g047170.3C	ABRE	ACGTG	131	5	-	Arabidopsis thaliana	cis-acting element involved in the abscisic acid responsiveness
BraA03g047170.3C	ABRE	ACGTG	467	5	+	Arabidopsis thaliana	cis-acting element involved in the abscisic acid responsiveness
BraA03g047170.3C	ABRE	CACGTG	1414	6	-	Arabidopsis thaliana	cis-acting element involved in the abscisic acid responsiveness
BraA03g047170.3C	ABRE	ACGTG	1415	5	+	Arabidopsis thaliana	cis-acting element involved in the abscisic acid responsiveness
BraA03g047170.3C	ABRE	CACGTG	1430	6	-	Arabidopsis thaliana	cis-acting element involved in the abscisic acid responsiveness
BraA03g047170.3C	ABRE	ACGTG	1431	5	+	Arabidopsis thaliana	cis-acting element involved in the abscisic acid responsiveness
BraA03g047170.3C	TGACG-motif	TGACG	171	5	+	Hordeum vulgare	cis-acting regulatory element involved in the MeJA-responsiveness
BraA03g047170.3C	CAT-box	GCCACT	391	6	-	Arabidopsis thaliana	cis-acting regulatory element related to meristem expression
BraA03g047170.3C	CAT-box	GCCACT	780	6	-	Arabidopsis thaliana	cis-acting regulatory element related to meristem expression
BraA03g047170.3C	GT1-motif	GGTTAA	705	6	+	Arabidopsis thaliana	light responsive element
BraA03g047170.3C	as-1	TGACG	171	5	+	Arabidopsis thaliana
BraA03g047170.3C	AT~TATA-box	TATATA	259	6	+	Arabidopsis thaliana
BraA03g047170.3C	AT~TATA-box	TATATA	1527	6	-	Arabidopsis thaliana
BraA03g047170.3C	TCA	TCATCTTCAT	547	9	-	Pisum sativum
BraA03g051830.3C	CCGTCC-box	CCGTCC	892	6	-	Petroselinum hortense
BraA03g051830.3C	CCGTCC-box	CCGTCC	1039	6	-	Petroselinum hortense
BraA03g051830.3C	O2-site	GATGATGTGG	379	9	-	Zea mays	cis-acting regulatory element involved in zein metabolism regulation
BraA03g051830.3C	WUN-motif	AAATTACT	1500	8	-	Nicotiana glutinosa
BraA03g051830.3C	TCT-motif	TCTTAC	1400	6	+	Arabidopsis thaliana	part of a light responsive element
BraA03g051830.3C	G-box	CACGTC	1964	6	+	Zea mays	cis-acting regulatory element involved in light responsiveness
BraA03g051830.3C	TATA-box	ATTATA	65	6	+	Brassica napus	core promoter element around -30 of transcription start
BraA03g051830.3C	TATA-box	TATAA	66	5	-	Arabidopsis thaliana	core promoter element around -30 of transcription start
BraA03g051830.3C	TATA-box	TATA	67	4	+	Arabidopsis thaliana	core promoter element around -30 of transcription start
BraA03g051830.3C	TATA-box	ATATAA	148	6	+	Brassica oleracea	core promoter element around -30 of transcription start
BraA03g051830.3C	TATA-box	TATA	149	4	+	Arabidopsis thaliana	core promoter element around -30 of transcription start
BraA03g051830.3C	TATA-box	ATATAT	179	6	+	Brassica napus	core promoter element around -30 of transcription start
BraA03g051830.3C	TATA-box	TATA	180	4	+	Arabidopsis thaliana	core promoter element around -30 of transcription start
BraA03g051830.3C	TATA-box	TACAAAA	265	7	-	Oryza sativa	core promoter element around -30 of transcription start
BraA03g051830.3C	TATA-box	TATA	557	4	+	Arabidopsis thaliana	core promoter element around -30 of transcription start
BraA03g051830.3C	TATA-box	TATA	582	4	+	Arabidopsis thaliana	core promoter element around -30 of transcription start
BraA03g051830.3C	TATA-box	TATA	606	4	+	Arabidopsis thaliana	core promoter element around -30 of transcription start
BraA03g051830.3C	TATA-box	TATA	639	4	+	Arabidopsis thaliana	core promoter element around -30 of transcription start
BraA03g051830.3C	TATA-box	ATATAT	1125	6	-	Brassica napus	core promoter element around -30 of transcription start
BraA03g051830.3C	TATA-box	TATATA	1126	6	-	Arabidopsis thaliana	core promoter element around -30 of transcription start
BraA03g051830.3C	TATA-box	ATATAT	1127	6	-	Brassica napus	core promoter element around -30 of transcription start
BraA03g051830.3C	TATA-box	TATA	1128	4	-	Arabidopsis thaliana	core promoter element around -30 of transcription start
BraA03g051830.3C	TATA-box	TATAAATA	1668	8	-	Daucus carota	core promoter element around -30 of transcription start
BraA03g051830.3C	TATA-box	TATAAAT	1669	7	-	Brassica juncea	core promoter element around -30 of transcription start
BraA03g051830.3C	TATA-box	TATAAA	1670	6	-	Helianthus annuus	core promoter element around -30 of transcription start
BraA03g051830.3C	TATA-box	TATAA	1671	5	-	Arabidopsis thaliana	core promoter element around -30 of transcription start
BraA03g051830.3C	TATA-box	TATA	1672	4	-	Arabidopsis thaliana	core promoter element around -30 of transcription start
BraA03g051830.3C	Unnamed__1	CGTGG	1213	5	-	Zea mays
BraA03g051830.3C	Unnamed__1	CGTGG	1259	5	-	Zea mays
BraA03g051830.3C	Gap-box	CAAATGAA(A/G)A	119	9	-	Arabidopsis thaliana	part of a light responsive element
BraA03g051830.3C	MYC	CATTTG	123	6	+	Arabidopsis thaliana
BraA03g051830.3C	MYC	CATGTG	1270	6	-	Arabidopsis thaliana
BraA03g051830.3C	MYC	CATTTG	1789	6	-	Arabidopsis thaliana
BraA03g051830.3C	Myb-binding site	CAACAG	315	6	+	Nicotiana tabacum
BraA03g051830.3C	Unnamed_1	GGATTTTACAGT	287	11	-	Pisum sativum	cis-acting element involved in phytochrome down-regulation expression
BraA03g051830.3C	A-box	CCGTCC	892	6	-	Petroselinum crispum	cis-acting regulatory element
BraA03g051830.3C	A-box	CCGTCC	1039	6	-	Petroselinum crispum	cis-acting regulatory element
BraA03g051830.3C	AAGAA-motif	GAAAGAA	234	7	-	Avena sativa
BraA03g051830.3C	MYB	CAACAG	315	6	+	Arabidopsis thaliana
BraA03g051830.3C	MYB	CAACCA	427	6	+	Arabidopsis thaliana
BraA03g051830.3C	MYB	CAACCA	452	6	+	Arabidopsis thaliana
BraA03g051830.3C	MYB	TAACCA	1713	6	+	Arabidopsis thaliana
BraA03g051830.3C		motif_sequence	158	4	-	organism	short_function
BraA03g051830.3C		motif_sequence	162	4	+	organism	short_function
BraA03g051830.3C		motif_sequence	209	4	-	organism	short_function
BraA03g051830.3C		motif_sequence	386	4	+	organism	short_function
BraA03g051830.3C		motif_sequence	904	4	-	organism	short_function
BraA03g051830.3C		motif_sequence	944	4	-	organism	short_function
BraA03g051830.3C		motif_sequence	1052	4	-	organism	short_function
BraA03g051830.3C		motif_sequence	1060	4	+	organism	short_function
BraA03g051830.3C		motif_sequence	1081	4	-	organism	short_function
BraA03g051830.3C		motif_sequence	1104	4	-	organism	short_function
BraA03g051830.3C		motif_sequence	1150	4	-	organism	short_function
BraA03g051830.3C		motif_sequence	1187	4	-	organism	short_function
BraA03g051830.3C		motif_sequence	1320	4	+	organism	short_function
BraA03g051830.3C		motif_sequence	1417	4	-	organism	short_function
BraA03g051830.3C		motif_sequence	1435	4	+	organism	short_function
BraA03g051830.3C		motif_sequence	1873	4	+	organism	short_function
BraA03g051830.3C		motif_sequence	1911	4	+	organism	short_function
BraA03g051830.3C		motif_sequence	1952	4	+	organism	short_function
BraA03g051830.3C		motif_sequence	1957	4	+	organism	short_function
BraA03g051830.3C		motif_sequence	1975	4	+	organism	short_function
BraA03g051830.3C	Unnamed__4	CTCC	896	4	-	Petroselinum hortense
BraA03g051830.3C	Unnamed__4	CTCC	904	4	-	Petroselinum hortense
BraA03g051830.3C	Unnamed__4	CTCC	944	4	-	Petroselinum hortense
BraA03g051830.3C	Unnamed__4	CTCC	964	4	+	Petroselinum hortense
BraA03g051830.3C	Unnamed__4	CTCC	1036	4	-	Petroselinum hortense
BraA03g051830.3C	Unnamed__4	CTCC	1043	4	-	Petroselinum hortense
BraA03g051830.3C	Unnamed__4	CTCC	1081	4	-	Petroselinum hortense
BraA03g051830.3C	Unnamed__4	CTCC	1104	4	-	Petroselinum hortense
BraA03g051830.3C	Unnamed__4	CTCC	1199	4	-	Petroselinum hortense
BraA03g051830.3C	Unnamed__4	CTCC	1491	4	-	Petroselinum hortense
BraA03g051830.3C	Unnamed__4	CTCC	1889	4	+	Petroselinum hortense
BraA03g051830.3C	Unnamed__4	CTCC	1896	4	+	Petroselinum hortense
BraA03g051830.3C	Unnamed__4	CTCC	1920	4	+	Petroselinum hortense
BraA03g051830.3C	Unnamed__4	CTCC	1977	4	+	Petroselinum hortense
BraA03g051830.3C	ARE	AAACCA	1340	6	-	Zea mays	cis-acting regulatory element essential for the anaerobic induction
BraA03g051830.3C	AT1-motif	AATTATTTTTTATT	1727	13	-	Solanum tuberosum	part of a light responsive module
BraA03g051830.3C	Box 4	ATTAAT	417	6	+	Petroselinum crispum	part of a conserved DNA module involved in light responsiveness
BraA03g051830.3C	Box 4	ATTAAT	1734	6	-	Petroselinum crispum	part of a conserved DNA module involved in light responsiveness
BraA03g051830.3C	STRE	AGGGG	983	5	-	Arabidopsis thaliana
BraA03g051830.3C	STRE	AGGGG	1242	5	-	Arabidopsis thaliana
BraA03g051830.3C	STRE	AGGGG	1862	5	-	Arabidopsis thaliana
BraA03g051830.3C	GT1-motif	GGTTAA	1712	6	-	Arabidopsis thaliana	light responsive element
BraA03g051830.3C	AT~TATA-box	TATATA	1126	6	-	Arabidopsis thaliana
BraA03g051830.3C	MYB-like sequence	TAACCA	1713	6	+	Arabidopsis thaliana
BraA03g051830.3C	ERE	ATTTTAAA	1346	8	+	Nicotiana glutinos
BraA03g051830.3C	CAAT-box	CAAAT	3	5	-	Pisum sativum	common cis-acting element in promoter and enhancer regions
BraA03g051830.3C	CAAT-box	CCAAT	21	5	+	Arabidopsis thaliana	common cis-acting element in promoter and enhancer regions
BraA03g051830.3C	CAAT-box	CAAT	22	4	+	Nicotiana glutinosa
BraA03g051830.3C	CAAT-box	CAAAT	24	5	-	Pisum sativum	common cis-acting element in promoter and enhancer regions
BraA03g051830.3C	CAAT-box	CAAT	30	4	-	Nicotiana glutinosa
BraA03g051830.3C	CAAT-box	CAAAT	96	5	+	Pisum sativum	common cis-acting element in promoter and enhancer regions
BraA03g051830.3C	CAAT-box	CAAAT	124	5	-	Pisum sativum	common cis-acting element in promoter and enhancer regions
BraA03g051830.3C	CAAT-box	CAAAT	153	5	-	Pisum sativum	common cis-acting element in promoter and enhancer regions
BraA03g051830.3C	CAAT-box	CAAAT	167	5	+	Pisum sativum	common cis-acting element in promoter and enhancer regions
BraA03g051830.3C	CAAT-box	CAAT	188	4	+	Nicotiana glutinosa
BraA03g051830.3C	CAAT-box	CAAAT	192	5	+	Pisum sativum	common cis-acting element in promoter and enhancer regions
BraA03g051830.3C	CAAT-box	CAAT	206	4	-	Nicotiana glutinosa
BraA03g051830.3C	CAAT-box	CAAT	367	4	+	Nicotiana glutinosa
BraA03g051830.3C	CAAT-box	CAAAT	625	5	+	Pisum sativum	common cis-acting element in promoter and enhancer regions
BraA03g051830.3C	CAAT-box	CAAT	632	4	+	Nicotiana glutinosa
BraA03g051830.3C	CAAT-box	CAAAT	667	5	+	Pisum sativum	common cis-acting element in promoter and enhancer regions
BraA03g051830.3C	CAAT-box	CAAT	702	4	+	Nicotiana glutinosa
BraA03g051830.3C	CAAT-box	CAAT	793	4	+	Nicotiana glutinosa
BraA03g051830.3C	CAAT-box	CCAAT	827	5	-	Arabidopsis thaliana	common cis-acting element in promoter and enhancer regions
BraA03g051830.3C	CAAT-box	CAAT	832	4	-	Nicotiana glutinosa
BraA03g051830.3C	CAAT-box	CCAAT	881	5	-	Arabidopsis thaliana	common cis-acting element in promoter and enhancer regions
BraA03g051830.3C	CAAT-box	CAAT	886	4	-	Nicotiana glutinosa
BraA03g051830.3C	CAAT-box	CAAT	920	4	-	Nicotiana glutinosa
BraA03g051830.3C	CAAT-box	CCAAT	940	5	-	Arabidopsis thaliana	common cis-acting element in promoter and enhancer regions
BraA03g051830.3C	CAAT-box	CAAT	1004	4	+	Nicotiana glutinosa
BraA03g051830.3C	CAAT-box	CAAAT	1022	5	+	Pisum sativum	common cis-acting element in promoter and enhancer regions
BraA03g051830.3C	CAAT-box	CAAT	1116	4	-	Nicotiana glutinosa
BraA03g051830.3C	CAAT-box	CCAAT	1338	5	-	Arabidopsis thaliana	common cis-acting element in promoter and enhancer regions
BraA03g051830.3C	CAAT-box	CAAT	1405	4	+	Nicotiana glutinosa
BraA03g051830.3C	CAAT-box	CAAT	1425	4	+	Nicotiana glutinosa
BraA03g051830.3C	CAAT-box	CAAT	1475	4	-	Nicotiana glutinosa
BraA03g051830.3C	CAAT-box	CAAAT	1504	5	-	Pisum sativum	common cis-acting element in promoter and enhancer regions
BraA03g051830.3C	CAAT-box	CAAT	1559	4	-	Nicotiana glutinosa
BraA03g051830.3C	CAAT-box	CCAAT	1571	5	-	Arabidopsis thaliana	common cis-acting element in promoter and enhancer regions
BraA03g051830.3C	CAAT-box	CAAAT	1653	5	+	Pisum sativum	common cis-acting element in promoter and enhancer regions
BraA03g051830.3C	CAAT-box	CAAAT	1789	5	+	Pisum sativum	common cis-acting element in promoter and enhancer regions
BraA03g051830.3C	CCGTCC motif	CCGTCC	892	6	-	Nicotiana tabacum
BraA03g051830.3C	CCGTCC motif	CCGTCC	1039	6	-	Nicotiana tabacum
BraA03g051830.3C	TGA-element	AACGAC	913	6	-	Brassica oleracea	auxin-responsive element
BraA03g051830.3C	TGA-element	AACGAC	1459	6	+	Brassica oleracea	auxin-responsive element
BraA03g051830.3C	ABRE	ACGTG	1964	5	-	Arabidopsis thaliana	cis-acting element involved in the abscisic acid responsiveness
BraA03g051830.3C	AAAC-motif	CAATCAAAACCT	1108	11	-	Spinacia oleracea	light responsive element
BraA04g004290.3C	MYC	CATGTG	1522	6	+	Arabidopsis thaliana
BraA04g004290.3C	CGTCA-motif	CGTCA	486	5	-	Hordeum vulgare	cis-acting regulatory element involved in the MeJA-responsiveness
BraA04g004290.3C	LTR	CCGAAA	1678	6	+	Hordeum vulgare	cis-acting element involved in low-temperature responsiveness
BraA04g004290.3C	MYB	CAACCA	308	6	+	Arabidopsis thaliana
BraA04g004290.3C	MYB	TAACCA	342	6	-	Arabidopsis thaliana
BraA04g004290.3C	MYB	TAACCA	1280	6	-	Arabidopsis thaliana
BraA04g004290.3C	MYB	TAACCA	1415	6	+	Arabidopsis thaliana
BraA04g004290.3C	MYB	TAACCA	1514	6	-	Arabidopsis thaliana
BraA04g004290.3C		motif_sequence	630	4	+	organism	short_function
BraA04g004290.3C		motif_sequence	639	4	+	organism	short_function
BraA04g004290.3C		motif_sequence	715	4	-	organism	short_function
BraA04g004290.3C		motif_sequence	1177	4	-	organism	short_function
BraA04g004290.3C		motif_sequence	1523	4	+	organism	short_function
BraA04g004290.3C		motif_sequence	1530	4	+	organism	short_function
BraA04g004290.3C		motif_sequence	1584	4	-	organism	short_function
BraA04g004290.3C		motif_sequence	1739	4	+	organism	short_function
BraA04g004290.3C		motif_sequence	1750	4	+	organism	short_function
BraA04g004290.3C		motif_sequence	1820	4	+	organism	short_function
BraA04g004290.3C		motif_sequence	1828	4	+	organism	short_function
BraA04g004290.3C		motif_sequence	1845	4	+	organism	short_function
BraA04g004290.3C		motif_sequence	1923	4	+	organism	short_function
BraA04g004290.3C	AAGAA-motif	GAAAGAA	1552	7	+	Avena sativa
BraA04g004290.3C	Myb	TAACTG	784	6	-	Arabidopsis thaliana
BraA04g004290.3C	WUN-motif	AAATTACT	622	8	+	Nicotiana glutinosa
BraA04g004290.3C	WUN-motif	TTATTACAT	760	9	-	Nicotiana glutinosa
BraA04g004290.3C	TATA-box	ATATAT	17	6	+	Brassica napus	core promoter element around -30 of transcription start
BraA04g004290.3C	TATA-box	TATA	18	4	+	Arabidopsis thaliana	core promoter element around -30 of transcription start
BraA04g004290.3C	TATA-box	ATATAT	130	6	+	Brassica napus	core promoter element around -30 of transcription start
BraA04g004290.3C	TATA-box	TATA	131	4	+	Arabidopsis thaliana	core promoter element around -30 of transcription start
BraA04g004290.3C	TATA-box	ATATAT	141	6	+	Brassica napus	core promoter element around -30 of transcription start
BraA04g004290.3C	TATA-box	TATA	142	4	+	Arabidopsis thaliana	core promoter element around -30 of transcription start
BraA04g004290.3C	TATA-box	ATTATA	157	6	+	Brassica napus	core promoter element around -30 of transcription start
BraA04g004290.3C	TATA-box	TATAA	158	5	-	Arabidopsis thaliana	core promoter element around -30 of transcription start
BraA04g004290.3C	TATA-box	TATA	159	4	+	Arabidopsis thaliana	core promoter element around -30 of transcription start
BraA04g004290.3C	TATA-box	TATA	178	4	+	Arabidopsis thaliana	core promoter element around -30 of transcription start
BraA04g004290.3C	TATA-box	taTATAAAtc	228	9	-	Arabidopsis thaliana	core promoter element around -30 of transcription start
BraA04g004290.3C	TATA-box	TATAAA	230	6	-	Helianthus annuus	core promoter element around -30 of transcription start
BraA04g004290.3C	TATA-box	TATATAA	231	7	-	Arabidopsis thaliana	core promoter element around -30 of transcription start
BraA04g004290.3C	TATA-box	TATATA	232	6	+	Arabidopsis thaliana	core promoter element around -30 of transcription start
BraA04g004290.3C	TATA-box	TATA	234	4	+	Arabidopsis thaliana	core promoter element around -30 of transcription start
BraA04g004290.3C	TATA-box	TATA	252	4	+	Arabidopsis thaliana	core promoter element around -30 of transcription start
BraA04g004290.3C	TATA-box	TATACA	580	6	-	Helianthus annuus	core promoter element around -30 of transcription start
BraA04g004290.3C	TATA-box	TATA	582	4	+	Arabidopsis thaliana	core promoter element around -30 of transcription start
BraA04g004290.3C	TATA-box	TATACA	587	6	-	Helianthus annuus	core promoter element around -30 of transcription start
BraA04g004290.3C	TATA-box	TATA	589	4	+	Arabidopsis thaliana	core promoter element around -30 of transcription start
BraA04g004290.3C	TATA-box	ATATAA	745	6	+	Brassica oleracea	core promoter element around -30 of transcription start
BraA04g004290.3C	TATA-box	TATA	746	4	+	Arabidopsis thaliana	core promoter element around -30 of transcription start
BraA04g004290.3C	TATA-box	TATTTAAA	772	8	+	Arabidopsis thaliana	core promoter element around -30 of transcription start
BraA04g004290.3C	TATA-box	TATA	860	4	+	Arabidopsis thaliana	core promoter element around -30 of transcription start
BraA04g004290.3C	TATA-box	TACAAAA	922	7	-	Oryza sativa	core promoter element around -30 of transcription start
BraA04g004290.3C	TATA-box	TATTTAAA	961	8	-	Arabidopsis thaliana	core promoter element around -30 of transcription start
BraA04g004290.3C	TATA-box	TACAAAA	988	7	-	Oryza sativa	core promoter element around -30 of transcription start
BraA04g004290.3C	TATA-box	ccTATAAAaa	1026	9	+	Arabidopsis thaliana	core promoter element around -30 of transcription start
BraA04g004290.3C	TATA-box	TATA	1028	4	-	Arabidopsis thaliana	core promoter element around -30 of transcription start
BraA04g004290.3C	TATA-box	TACAAAA	1030	7	+	Oryza sativa	core promoter element around -30 of transcription start
BraA04g004290.3C	TATA-box	taTATAAAtc	1049	9	+	Arabidopsis thaliana	core promoter element around -30 of transcription start
BraA04g004290.3C	TATA-box	ATATAT	1072	6	-	Brassica napus	core promoter element around -30 of transcription start
BraA04g004290.3C	TATA-box	TATA	1073	4	-	Arabidopsis thaliana	core promoter element around -30 of transcription start
BraA04g004290.3C	TATA-box	TATATA	1089	6	-	Arabidopsis thaliana	core promoter element around -30 of transcription start
BraA04g004290.3C	TATA-box	ATATAA	1090	6	+	Brassica oleracea	core promoter element around -30 of transcription start
BraA04g004290.3C	TATA-box	TATA	1091	4	-	Arabidopsis thaliana	core promoter element around -30 of transcription start
BraA04g004290.3C	TATA-box	TATAAAA	1149	7	-	Pisum sativum	core promoter element around -30 of transcription start
BraA04g004290.3C	TATA-box	TATAAA	1150	6	-	Helianthus annuus	core promoter element around -30 of transcription start
BraA04g004290.3C	TATA-box	TATATAA	1151	7	-	Arabidopsis thaliana	core promoter element around -30 of transcription start
BraA04g004290.3C	TATA-box	TATATA	1152	6	-	Arabidopsis thaliana	core promoter element around -30 of transcription start
BraA04g004290.3C	TATA-box	ATATAT	1153	6	-	Brassica napus	core promoter element around -30 of transcription start
BraA04g004290.3C	TATA-box	TATA	1154	4	-	Arabidopsis thaliana	core promoter element around -30 of transcription start
BraA04g004290.3C	TATA-box	taTATAAAtc	1285	9	-	Arabidopsis thaliana	core promoter element around -30 of transcription start
BraA04g004290.3C	TATA-box	TATAAAT	1286	7	-	Brassica juncea	core promoter element around -30 of transcription start
BraA04g004290.3C	TATA-box	TATAAA	1287	6	-	Helianthus annuus	core promoter element around -30 of transcription start
BraA04g004290.3C	TATA-box	TATATAA	1288	7	-	Arabidopsis thaliana	core promoter element around -30 of transcription start
BraA04g004290.3C	TATA-box	TATATA	1289	6	-	Arabidopsis thaliana	core promoter element around -30 of transcription start
BraA04g004290.3C	TATA-box	ATATAT	1290	6	-	Brassica napus	core promoter element around -30 of transcription start
BraA04g004290.3C	TATA-box	TATA	1291	4	-	Arabidopsis thaliana	core promoter element around -30 of transcription start
BraA04g004290.3C	TATA-box	ATATAT	1380	6	-	Brassica napus	core promoter element around -30 of transcription start
BraA04g004290.3C	TATA-box	TATATA	1381	6	-	Arabidopsis thaliana	core promoter element around -30 of transcription start
BraA04g004290.3C	TATA-box	ATATAT	1382	6	-	Brassica napus	core promoter element around -30 of transcription start
BraA04g004290.3C	TATA-box	TATA	1383	4	-	Arabidopsis thaliana	core promoter element around -30 of transcription start
BraA04g004290.3C	TATA-box	TATA	1403	4	-	Arabidopsis thaliana	core promoter element around -30 of transcription start
BraA04g004290.3C	TATA-box	TATATA	1475	6	-	Arabidopsis thaliana	core promoter element around -30 of transcription start
BraA04g004290.3C	TATA-box	ATATAT	1476	6	-	Brassica napus	core promoter element around -30 of transcription start
BraA04g004290.3C	TATA-box	TATATA	1477	6	-	Arabidopsis thaliana	core promoter element around -30 of transcription start
BraA04g004290.3C	TATA-box	ATATAT	1478	6	-	Brassica napus	core promoter element around -30 of transcription start
BraA04g004290.3C	TATA-box	TATATA	1479	6	-	Arabidopsis thaliana	core promoter element around -30 of transcription start
BraA04g004290.3C	TATA-box	ATATAT	1480	6	-	Brassica napus	core promoter element around -30 of transcription start
BraA04g004290.3C	TATA-box	TATA	1481	4	-	Arabidopsis thaliana	core promoter element around -30 of transcription start
BraA04g004290.3C	TATA-box	TACAAAA	1489	7	-	Oryza sativa	core promoter element around -30 of transcription start
BraA04g004290.3C	TATA-box	TATAAAT	1498	7	-	Brassica juncea	core promoter element around -30 of transcription start
BraA04g004290.3C	TATA-box	TATAAA	1499	6	-	Helianthus annuus	core promoter element around -30 of transcription start
BraA04g004290.3C	TATA-box	TATAA	1500	5	-	Arabidopsis thaliana	core promoter element around -30 of transcription start
BraA04g004290.3C	TATA-box	TATA	1501	4	-	Arabidopsis thaliana	core promoter element around -30 of transcription start
BraA04g004290.3C	TATA-box	TATAAAA	1543	7	-	Pisum sativum	core promoter element around -30 of transcription start
BraA04g004290.3C	TATA-box	TATAAA	1544	6	-	Helianthus annuus	core promoter element around -30 of transcription start
BraA04g004290.3C	TATA-box	TATAA	1545	5	-	Arabidopsis thaliana	core promoter element around -30 of transcription start
BraA04g004290.3C	TATA-box	TATA	1546	4	-	Arabidopsis thaliana	core promoter element around -30 of transcription start
BraA04g004290.3C	TATA-box	ATTATA	1577	6	+	Brassica napus	core promoter element around -30 of transcription start
BraA04g004290.3C	TATA-box	TATAA	1578	5	-	Arabidopsis thaliana	core promoter element around -30 of transcription start
BraA04g004290.3C	TATA-box	TATA	1579	4	-	Arabidopsis thaliana	core promoter element around -30 of transcription start
BraA04g004290.3C	TATA-box	taTATAAAtc	1587	9	-	Arabidopsis thaliana	core promoter element around -30 of transcription start
BraA04g004290.3C	TATA-box	TATAAAT	1588	7	-	Brassica juncea	core promoter element around -30 of transcription start
BraA04g004290.3C	TATA-box	TATAAA	1589	6	-	Helianthus annuus	core promoter element around -30 of transcription start
BraA04g004290.3C	TATA-box	TATAA	1590	5	-	Arabidopsis thaliana	core promoter element around -30 of transcription start
BraA04g004290.3C	TATA-box	TATA	1591	4	-	Arabidopsis thaliana	core promoter element around -30 of transcription start
BraA04g004290.3C	TATA-box	TATAA	1650	5	-	Arabidopsis thaliana	core promoter element around -30 of transcription start
BraA04g004290.3C	TATA-box	TATA	1651	4	-	Arabidopsis thaliana	core promoter element around -30 of transcription start
BraA04g004290.3C	Unnamed__1	CGTGG	480	5	-	Zea mays
BraA04g004290.3C	MYB-like sequence	TAACCA	342	6	-	Arabidopsis thaliana
[truncated: 2,385 more rows]

## Sheet: S2
S2-MicroRNAs targeting HSP70 genes
miRNA_Acc.	Target_Acc.	Gene Name	miRNA_start	miRNA_end	Target_start	Target_end	miRNA_aligned_fragment	Target_aligned_fragment	Expectation	Inhibition
Bra-miR162a	BraA03g051830.3C	BrapaHSP70-21	1	21	411	431	UCGAUAAACCUCUGCAUCCAG	CUCGGUGAAGAGGUUUAUCGG	3	Cleavage
Bra-miR162a	BraA08g020460.3C	BrapaHSP70-22	1	21	423	443	UCGAUAAACCUCUGCAUCCAG	CUCGGUGAAGAGGUUUAUCGG	3	Cleavage
Bra-miR162c	BraA03g051830.3C	BrapaHSP70-21	1	21	411	431	UCGAUAAACCUCUGCAUCCAG	CUCGGUGAAGAGGUUUAUCGG	3	Cleavage
Bra-miR162c	BraA08g020460.3C	BrapaHSP70-22	1	21	423	443	UCGAUAAACCUCUGCAUCCAG	CUCGGUGAAGAGGUUUAUCGG	3	Cleavage
Bra-miRN334	BraA09g038510.3C	BrapaHSP70-7	1	22	1808	1829	UACAAAUCCUCCAACUUUUCUU	UGAAAGAGUUGGAGGGUGUGUG	3	Cleavage
Bra-miRN317	BraA01g019900.3C	BrapaHSP70-28	1	21	924	944	UUUUUCCUCGGAAUUUCCUCG	GAAGGAAAUUCUGAGUGCAAA	4	Cleavage
Bra-miRN368a	BraA09g062470.3C	BrapaHSP70-15	1	22	971	992	UUGAGGGUUUAUUUCACUGGAU	AGCCAGUGAAGAAGGCUCUUAA	4	Translation
Bra-miRN368b	BraA09g062470.3C	BrapaHSP70-15	1	22	971	992	UUGAGGGUUUAUUUCACUGGAU	AGCCAGUGAAGAAGGCUCUUAA	4	Translation
Bra-miRN368c	BraA09g062470.3C	BrapaHSP70-15	1	22	971	992	UUGAGGGUUUAUUUCACUGGAU	AGCCAGUGAAGAAGGCUCUUAA	4	Translation
Bra-miRN368d	BraA09g062470.3C	BrapaHSP70-15	1	22	971	992	UUGAGGGUUUAUUUCACUGGAU	AGCCAGUGAAGAAGGCUCUUAA	4	Translation
Bra-miRN368e	BraA09g062470.3C	BrapaHSP70-15	1	22	971	992	UUGAGGGUUUAUUUCACUGGAU	AGCCAGUGAAGAAGGCUCUUAA	4	Translation
Bra-miRN379	BraA03g047170.3C	BrapaHSP70-27	1	21	1315	1335	AUCUUCUGACUCAACUGCUUG	UUUCUAGUUGAGUUGGAAGGU	4	Cleavage
Bra-miRN379	BraA01g038810.3C	BrapaHSP70-1	1	21	1780	1800	AUCUUCUGACUCAACUGCUUG	GAAGCGGAUGAGUUUGAGGAU	4	Cleavage
Bra-miRN379	BraA03g035360.3C	BrapaHSP70-2	1	21	1780	1800	AUCUUCUGACUCAACUGCUUG	GAGGCAGAUGAGUUUGAGGAU	4	Cleavage
Bra-miRN379	BraA01g019900.3C	BrapaHSP70-28	1	21	1312	1332	AUCUUCUGACUCAACUGCUUG	UUCUUAGUUGAGUUGGAAGGU	4	Cleavage
Bra-miR162b	BraA08g020460.3C	BrapaHSP70-22	1	21	423	443	UCGAUAAACCUGUGCAUCCAG	CUCGGUGAAGAGGUUUAUCGG	4.5	Cleavage
Bra-miR162b	BraA03g051830.3C	BrapaHSP70-21	1	21	411	431	UCGAUAAACCUGUGCAUCCAG	CUCGGUGAAGAGGUUUAUCGG	4.5	Cleavage
Bra-miR168a	BraA03g035360.3C	BrapaHSP70-2	1	22	1406	1427	UCGCUUGGUGCAGGUCGGGAAC	GCAUCCCUCCUGCACCAAGAGG	4.5	Cleavage
Bra-miR168b	BraA03g035360.3C	BrapaHSP70-2	1	21	1407	1427	UCGCUUGGUGCAGGUCGGGAC	CAUCCCUCCUGCACCAAGAGG	4.5	Cleavage
Bra-miR168c	BraA03g035360.3C	BrapaHSP70-2	1	21	1407	1427	UCGCUUGGUGCAGGUCGGGAC	CAUCCCUCCUGCACCAAGAGG	4.5	Cleavage
Bra-miR168d	BraA03g035360.3C	BrapaHSP70-2	1	22	1406	1427	UCGCUUGGUGCAGGUCGGGAAC	GCAUCCCUCCUGCACCAAGAGG	4.5	Cleavage
Bra-miR168e	BraA03g035360.3C	BrapaHSP70-2	1	22	1406	1427	UCGCUUGGUGCAGGUCGGGAAC	GCAUCCCUCCUGCACCAAGAGG	4.5	Cleavage
Bra-miR168f	BraA03g035360.3C	BrapaHSP70-2	1	22	1406	1427	UCGCUUGGUGCAGGUCGGGAAC	GCAUCCCUCCUGCACCAAGAGG	4.5	Cleavage
Bra-miR172a	BraA06g001280.3C	BrapaHSP70-23	1	21	1032	1052	AGAAUCUUGAUGAUGCUGCAU	CCCUGCCAUUAUCAAGAUUCU	4.5	Cleavage
Bra-miR172a	BraA03g035360.3C	BrapaHSP70-2	1	21	1057	1077	AGAAUCUUGAUGAUGCUGCAU	CAGCAGCUUCUCCAAGAUUUU	4.5	Translation
Bra-miR172b	BraA06g001280.3C	BrapaHSP70-23	1	21	1032	1052	AGAAUCUUGAUGAUGCUGCAU	CCCUGCCAUUAUCAAGAUUCU	4.5	Cleavage
Bra-miR172b	BraA03g035360.3C	BrapaHSP70-2	1	21	1057	1077	AGAAUCUUGAUGAUGCUGCAU	CAGCAGCUUCUCCAAGAUUUU	4.5	Translation
Bra-miR172c	BraA06g001280.3C	BrapaHSP70-23	1	21	1034	1052	AGAAUCUUGAUGAUGCUGCAG	CUGC--CAUUAUCAAGAUUCU	4.5	Cleavage
Bra-miR172c	BraA03g035360.3C	BrapaHSP70-2	1	21	1057	1077	AGAAUCUUGAUGAUGCUGCAG	CAGCAGCUUCUCCAAGAUUUU	4.5	Translation
Bra-miR172d	BraA06g008250.3C	BrapaHSP70-26	1	21	417	437	GGAAUCUUGAUGAUGCUGCAU	GGACUGUGUCAUUGGGAUUCC	4.5	Cleavage
Bra-miR172e	BraA06g001280.3C	BrapaHSP70-23	1	21	1032	1052	AGAAUCUUGAUGAUGCUGCAU	CCCUGCCAUUAUCAAGAUUCU	4.5	Cleavage
Bra-miR172e	BraA03g035360.3C	BrapaHSP70-2	1	21	1057	1077	AGAAUCUUGAUGAUGCUGCAU	CAGCAGCUUCUCCAAGAUUUU	4.5	Translation
Bra-miR172f	BraA06g001280.3C	BrapaHSP70-23	1	21	1034	1052	AGAAUCUUGAUGAUGCUGCAG	CUGC--CAUUAUCAAGAUUCU	4.5	Cleavage
Bra-miR172f	BraA03g035360.3C	BrapaHSP70-2	1	21	1057	1077	AGAAUCUUGAUGAUGCUGCAG	CAGCAGCUUCUCCAAGAUUUU	4.5	Translation
Bra-miR172g	BraA06g001280.3C	BrapaHSP70-23	1	21	1032	1052	AGAAUCUUGAUGAUGCUGCAU	CCCUGCCAUUAUCAAGAUUCU	4.5	Cleavage
Bra-miR172g	BraA03g035360.3C	BrapaHSP70-2	1	21	1057	1077	AGAAUCUUGAUGAUGCUGCAU	CAGCAGCUUCUCCAAGAUUUU	4.5	Translation
Bra-miR172h	BraA06g008250.3C	BrapaHSP70-26	1	21	417	437	GGAAUCUUGAUGAUGCUGCAU	GGACUGUGUCAUUGGGAUUCC	4.5	Cleavage
Bra-miR172i	BraA06g008250.3C	BrapaHSP70-26	1	21	417	437	GGAAUCUUGAUGAUGCUGCAU	GGACUGUGUCAUUGGGAUUCC	4.5	Cleavage
Bra-miR172j	BraA06g008250.3C	BrapaHSP70-26	1	21	417	437	GGAAUCUUGAUGAUGCUGCAU	GGACUGUGUCAUUGGGAUUCC	4.5	Cleavage
Bra-miR396a	BraA04g004290.3C	BrapaHSP70-24	1	21	1741	1761	UUCCACAGCUUUCUUGAACUU	GAGGUCCAAAAGGCUGUGGAG	4.5	Cleavage
Bra-miR396b	BraA04g004290.3C	BrapaHSP70-24	1	21	1741	1761	UUCCACAGCUUUCUUGAACUG	GAGGUCCAAAAGGCUGUGGAG	4.5	Cleavage
Bra-miR397	BraA06g001280.3C	BrapaHSP70-23	1	22	65	86	UCAUUGAGUGCAGCGUUGAUGU	GGAUCGACGUUGUCCUCAACGA	4.5	Cleavage
Bra-miR408	BraA08g020460.3C	BrapaHSP70-22	1	21	1728	1748	UGCACUGCCUCUUCCCUGGCU	GCCCAAGGAUGAGGUAGAGCA	4.5	Cleavage
Bra-miR408	BraA03g051830.3C	BrapaHSP70-21	1	21	1716	1736	UGCACUGCCUCUUCCCUGGCU	GCCCAAGGACGAGGUAGAGCA	4.5	Cleavage
Bra-miR408	BraA07g008590.3C	BrapaHSP70-11	1	21	1927	1947	UGCACUGCCUCUUCCCUGGCU	UAUCAGAGGACAGGUGGUGCA	4.5	Translation
Bra-miR5714	BraA08g021750.3C	BrapaHSP70-18	1	21	1741	1761	UUUCUUGAGGUUGUAGAGUCU	ACAAUCUACAGCGUUGAGAAG	4.5	Cleavage
Bra-miR858b	BraA01g015070.3C	BrapaHSP70-19	1	21	364	384	UUUCGUUGUCUGUUCGACCUU	CUUGUGGGGCAGAUAGCGAAG	4.5	Cleavage
Bra-miRN271	BraA03g003930.3C	BrapaHSP70-17	1	22	948	969	UUGGGAAGAUUAUGAGAGCAUG	UGAGCUGUCAUCAACUUCUCAA	4.5	Translation
Bra-miRN271	BraA02g003050.3C	BrapaHSP70-16	1	22	960	981	UUGGGAAGAUUAUGAGAGCAUG	UGAGCUAUCAUCAACUUCUCAA	4.5	Translation
Bra-miRN317	BraA03g047170.3C	BrapaHSP70-27	1	21	927	947	UUUUUCCUCGGAAUUUCCUCG	AAAGGAAAUUUUGAGUGCAAA	4.5	Cleavage
Bra-miRN317	BraA09g062470.3C	BrapaHSP70-15	1	21	1260	1280	UUUUUCCUCGGAAUUUCCUCG	GAAGGUUAUUCCGAGGAACAC	4.5	Cleavage
Bra-miRN334	BraA01g027130.3C	BrapaHSP70-8	1	22	1847	1868	UACAAAUCCUCCAACUUUUCUU	UGAAAGAGUUGGAGAGUGUGUG	4.5	Cleavage
Bra-miRN347	BraA03g043350.3C	BrapaHSP70-6	1	20	1099	1118	UUGUCGGAGUUUAUGAUCUC	AAGAGCAUUAACCCCGACGA	4.5	Cleavage
Bra-miRN348a	BraA10g033140.3C	BrapaHSP70-4	1	21	310	330	AUUGAUGAUGAUCGUUGCUAA	AAGCCAAUGAUCGUCGUCAAC	4.5	Cleavage
Bra-miRN348a	BraA10g033130.3C	BrapaHSP70-5	1	21	310	330	AUUGAUGAUGAUCGUUGCUAA	AAGCCAAUGAUCGUCGUCAAC	4.5	Cleavage
Bra-miRN348a	BraA09g007150.3C	BrapaHSP70-3	1	21	310	330	AUUGAUGAUGAUCGUUGCUAA	AAGCCAAUGAUCGUCGUCAAC	4.5	Cleavage
Bra-miRN348a	BraA01g027130.3C	BrapaHSP70-8	1	21	310	330	AUUGAUGAUGAUCGUUGCUAA	AAACCCAUGAUCGUCGUCAAC	4.5	Cleavage
Bra-miRN348b	BraA09g007150.3C	BrapaHSP70-3	1	21	310	330	AUUGAUGAUGAUUAUUGCUAA	AAGCCAAUGAUCGUCGUCAAC	4.5	Cleavage
Bra-miRN348b	BraA10g033140.3C	BrapaHSP70-4	1	21	310	330	AUUGAUGAUGAUUAUUGCUAA	AAGCCAAUGAUCGUCGUCAAC	4.5	Cleavage
Bra-miRN348b	BraA10g033130.3C	BrapaHSP70-5	1	21	310	330	AUUGAUGAUGAUUAUUGCUAA	AAGCCAAUGAUCGUCGUCAAC	4.5	Cleavage
Bra-miRN348b	BraA01g027130.3C	BrapaHSP70-8	1	21	310	330	AUUGAUGAUGAUUAUUGCUAA	AAACCCAUGAUCGUCGUCAAC	4.5	Cleavage
Bra-miRN363	BraA06g012060.3C	BrapaHSP70-10	1	22	874	895	CGAAAUCAUCGUCCGCGUGUUG	UUGCACGAGGGUGUUGAUUUCU	4.5	Cleavage
Bra-miRN373	BraA08g020460.3C	BrapaHSP70-22	1	21	440	460	UCUCGUUCGUCUUCUACUAUC	UCGGGAGGAGGAUGAACGAGG	4.5	Cleavage
Bra-miR159a	BraA09g062470.3C	BrapaHSP70-15	1	21	222	242	UUUGGAUUGAAGGGAGCUCUA	AGGGACCAUCUUUGAUCCAAA	5	Cleavage
Bra-miR159b	BraA09g062470.3C	BrapaHSP70-15	1	21	222	242	UUUGGAUUGAAGGGAGCUCUA	AGGGACCAUCUUUGAUCCAAA	5	Cleavage
Bra-miR159c	BraA09g062470.3C	BrapaHSP70-15	1	20	223	242	UUUGGAUUGAAGGGAGCUCC	GGGACCAUCUUUGAUCCAAA	5	Cleavage
Bra-miR159d	BraA09g062470.3C	BrapaHSP70-15	1	21	222	242	UUUGGAUUGAAGGGAGCUCUA	AGGGACCAUCUUUGAUCCAAA	5	Cleavage
Bra-miR168a	BraA03g016490.3C	BrapaHSP70-13	1	22	1481	1502	UCGCUUGGUGCAGGUCGGGAAC	GAAUCCCACCAGCACCAAGAGG	5	Cleavage
Bra-miR168b	BraA03g016490.3C	BrapaHSP70-13	1	21	1482	1502	UCGCUUGGUGCAGGUCGGGAC	AAUCCCACCAGCACCAAGAGG	5	Cleavage
Bra-miR168c	BraA03g016490.3C	BrapaHSP70-13	1	21	1482	1502	UCGCUUGGUGCAGGUCGGGAC	AAUCCCACCAGCACCAAGAGG	5	Cleavage
Bra-miR168d	BraA03g016490.3C	BrapaHSP70-13	1	22	1481	1502	UCGCUUGGUGCAGGUCGGGAAC	GAAUCCCACCAGCACCAAGAGG	5	Cleavage
Bra-miR168e	BraA03g016490.3C	BrapaHSP70-13	1	22	1481	1502	UCGCUUGGUGCAGGUCGGGAAC	GAAUCCCACCAGCACCAAGAGG	5	Cleavage
Bra-miR168f	BraA03g016490.3C	BrapaHSP70-13	1	22	1481	1502	UCGCUUGGUGCAGGUCGGGAAC	GAAUCCCACCAGCACCAAGAGG	5	Cleavage
Bra-miR172a	BraA07g020790.3C	BrapaHSP70-14	1	21	729	749	AGAAUCUUGAUGAUGCUGCAU	UAACGGUGUCUUCGAGGUUCU	5	Translation
Bra-miR172a	BraA08g029700.3C	BrapaHSP70-9	1	21	1054	1074	AGAAUCUUGAUGAUGCUGCAU	CAGCAGCUUUUGCAAGAUUUU	5	Translation
Bra-miR172b	BraA07g020790.3C	BrapaHSP70-14	1	21	729	749	AGAAUCUUGAUGAUGCUGCAU	UAACGGUGUCUUCGAGGUUCU	5	Translation
Bra-miR172b	BraA08g029700.3C	BrapaHSP70-9	1	21	1054	1074	AGAAUCUUGAUGAUGCUGCAU	CAGCAGCUUUUGCAAGAUUUU	5	Translation
Bra-miR172c	BraA07g020790.3C	BrapaHSP70-14	1	21	729	749	AGAAUCUUGAUGAUGCUGCAG	UAACGGUGUCUUCGAGGUUCU	5	Translation
Bra-miR172c	BraA08g029700.3C	BrapaHSP70-9	1	21	1054	1074	AGAAUCUUGAUGAUGCUGCAG	CAGCAGCUUUUGCAAGAUUUU	5	Translation
Bra-miR172d	BraA06g001280.3C	BrapaHSP70-23	1	21	1032	1052	GGAAUCUUGAUGAUGCUGCAU	CCCUGCCAUUAUCAAGAUUCU	5	Cleavage
Bra-miR172d	BraA03g035360.3C	BrapaHSP70-2	1	21	1057	1077	GGAAUCUUGAUGAUGCUGCAU	CAGCAGCUUCUCCAAGAUUUU	5	Translation
Bra-miR172e	BraA07g020790.3C	BrapaHSP70-14	1	21	729	749	AGAAUCUUGAUGAUGCUGCAU	UAACGGUGUCUUCGAGGUUCU	5	Translation
Bra-miR172e	BraA08g029700.3C	BrapaHSP70-9	1	21	1054	1074	AGAAUCUUGAUGAUGCUGCAU	CAGCAGCUUUUGCAAGAUUUU	5	Translation
Bra-miR172f	BraA07g020790.3C	BrapaHSP70-14	1	21	729	749	AGAAUCUUGAUGAUGCUGCAG	UAACGGUGUCUUCGAGGUUCU	5	Translation
Bra-miR172f	BraA08g029700.3C	BrapaHSP70-9	1	21	1054	1074	AGAAUCUUGAUGAUGCUGCAG	CAGCAGCUUUUGCAAGAUUUU	5	Translation
Bra-miR172g	BraA07g020790.3C	BrapaHSP70-14	1	21	729	749	AGAAUCUUGAUGAUGCUGCAU	UAACGGUGUCUUCGAGGUUCU	5	Translation
Bra-miR172g	BraA08g029700.3C	BrapaHSP70-9	1	21	1054	1074	AGAAUCUUGAUGAUGCUGCAU	CAGCAGCUUUUGCAAGAUUUU	5	Translation
Bra-miR172h	BraA06g001280.3C	BrapaHSP70-23	1	21	1032	1052	GGAAUCUUGAUGAUGCUGCAU	CCCUGCCAUUAUCAAGAUUCU	5	Cleavage
Bra-miR172h	BraA03g035360.3C	BrapaHSP70-2	1	21	1057	1077	GGAAUCUUGAUGAUGCUGCAU	CAGCAGCUUCUCCAAGAUUUU	5	Translation
Bra-miR172i	BraA06g001280.3C	BrapaHSP70-23	1	21	1032	1052	GGAAUCUUGAUGAUGCUGCAU	CCCUGCCAUUAUCAAGAUUCU	5	Cleavage
Bra-miR172i	BraA03g035360.3C	BrapaHSP70-2	1	21	1057	1077	GGAAUCUUGAUGAUGCUGCAU	CAGCAGCUUCUCCAAGAUUUU	5	Translation
Bra-miR172j	BraA06g001280.3C	BrapaHSP70-23	1	21	1032	1052	GGAAUCUUGAUGAUGCUGCAU	CCCUGCCAUUAUCAAGAUUCU	5	Cleavage
Bra-miR172j	BraA03g035360.3C	BrapaHSP70-2	1	21	1057	1077	GGAAUCUUGAUGAUGCUGCAU	CAGCAGCUUCUCCAAGAUUUU	5	Translation
Bra-miR319c	BraA06g008250.3C	BrapaHSP70-26	1	21	1693	1713	UUGGACUGAAGGGAACUCCCU	AGAGAGUACUCUUUAGUACAG	5	Cleavage
Bra-miR390a	BraA01g027130.3C	BrapaHSP70-8	1	21	1249	1269	AAGCUCAGGAGGGAUAGCGCC	ACCCCUCUCUCUCUUGGUCUU	5	Cleavage
Bra-miR390b	BraA01g027130.3C	BrapaHSP70-8	1	21	1249	1269	AAGCUCAGGAGGGAUAGCGCC	ACCCCUCUCUCUCUUGGUCUU	5	Cleavage
Bra-miR390c	BraA01g027130.3C	BrapaHSP70-8	1	21	1249	1269	AAGCUCAGGAGGGAUAGCGCC	ACCCCUCUCUCUCUUGGUCUU	5	Cleavage
Bra-miR390d	BraA01g027130.3C	BrapaHSP70-8	1	21	1249	1269	AAGCUCAGGAGGGAUAGCGCC	ACCCCUCUCUCUCUUGGUCUU	5	Cleavage
Bra-miR390e	BraA01g027130.3C	BrapaHSP70-8	1	21	1249	1269	AAGCUCAGGAGGGAUAGCGCC	ACCCCUCUCUCUCUUGGUCUU	5	Cleavage
Bra-miR390f	BraA01g027130.3C	BrapaHSP70-8	1	21	1249	1269	AAGCUCAGGAGGGAUAGCGCC	ACCCCUCUCUCUCUUGGUCUU	5	Cleavage
Bra-miR394a	BraA03g047170.3C	BrapaHSP70-27	1	20	2475	2494	UUGGCAUUCUGUCCACCUCC	GAAGGUGAAUAGGAUUCCAA	5	Cleavage
Bra-miR394a	BraA07g020790.3C	BrapaHSP70-14	1	20	1629	1648	UUGGCAUUCUGUCCACCUCC	AGAGAUAGACAGGAUGGUGA	5	Cleavage
Bra-miR394b	BraA03g047170.3C	BrapaHSP70-27	1	20	2475	2494	UUGGCAUUCUGUCCACCUCC	GAAGGUGAAUAGGAUUCCAA	5	Cleavage
Bra-miR394b	BraA07g020790.3C	BrapaHSP70-14	1	20	1629	1648	UUGGCAUUCUGUCCACCUCC	AGAGAUAGACAGGAUGGUGA	5	Cleavage
Bra-miR394c	BraA03g047170.3C	BrapaHSP70-27	1	20	2475	2494	UUGGCAUUCUGUCCACCUCC	GAAGGUGAAUAGGAUUCCAA	5	Cleavage
Bra-miR394c	BraA07g020790.3C	BrapaHSP70-14	1	20	1629	1648	UUGGCAUUCUGUCCACCUCC	AGAGAUAGACAGGAUGGUGA	5	Cleavage
Bra-miR394d	BraA03g047170.3C	BrapaHSP70-27	1	20	2475	2494	UUGGCAUUCUGUCCACCUCC	GAAGGUGAAUAGGAUUCCAA	5	Cleavage
Bra-miR394d	BraA07g020790.3C	BrapaHSP70-14	1	20	1629	1648	UUGGCAUUCUGUCCACCUCC	AGAGAUAGACAGGAUGGUGA	5	Cleavage
Bra-miR394e	BraA03g047170.3C	BrapaHSP70-27	1	20	2475	2494	UUGGCAUUCUGUCCACCUCC	GAAGGUGAAUAGGAUUCCAA	5	Cleavage
Bra-miR394e	BraA07g020790.3C	BrapaHSP70-14	1	20	1629	1648	UUGGCAUUCUGUCCACCUCC	AGAGAUAGACAGGAUGGUGA	5	Cleavage
Bra-miR395g	BraA03g016490.3C	BrapaHSP70-13	1	21	1434	1454	CUGAAGUGUUUGGGGGGACUC	AAGUCUCACCAAGGACUGCAG	5	Cleavage
Bra-miR395h	BraA03g016490.3C	BrapaHSP70-13	1	21	1434	1454	CUGAAGUGUUUGGGGGGACUC	AAGUCUCACCAAGGACUGCAG	5	Cleavage
Bra-miR395i	BraA03g016490.3C	BrapaHSP70-13	1	21	1434	1454	CUGAAGUGUUUGGGGGGACUC	AAGUCUCACCAAGGACUGCAG	5	Cleavage
Bra-miR396a	BraA06g001280.3C	BrapaHSP70-23	1	21	1754	1773	UUCCACAGCUUUCUUGAACUU	ACGUCCAA-AAGGCUGUGGAG	5	Cleavage
Bra-miR403	BraA03g043350.3C	BrapaHSP70-6	1	21	972	992	UUAGAUUCACGCACAAACUCG	GAAGUGUCUGCGUGAUGCUAA	5	Cleavage
Bra-miR5714	BraA08g020460.3C	BrapaHSP70-22	1	21	926	945	UUUCUUGAGGUUGUAGAGUCU	UUGCUUUA-AAUUUCAAGAAA	5	Cleavage
Bra-miR5717	BraA01g001130.3C	BrapaHSP70-20	1	21	2023	2043	GUUUGGAUUGUUUGCCUUGGC	GAAGAGGCGAGCGGUUCAAAG	5	Cleavage
Bra-miR5717	BraA08g020460.3C	BrapaHSP70-22	1	21	1740	1760	GUUUGGAUUGUUUGCCUUGGC	GGUAGAGCAAAUGGUCCAAGA	5	Cleavage
Bra-miR5717	BraA03g051830.3C	BrapaHSP70-21	1	21	1728	1748	GUUUGGAUUGUUUGCCUUGGC	GGUAGAGCAAAUGGUCCAAGA	5	Cleavage
Bra-miR6032	BraA07g020790.3C	BrapaHSP70-14	1	21	1376	1396	UCUGCUGGUCGUUCCAUGUUA	CGACAUACCAAGACCAGCAGA	5	Translation
Bra-miR858a	BraA01g015070.3C	BrapaHSP70-19	1	21	363	383	UUCGUUGUCUGUUCGACCUUG	GCUUGUGGGGCAGAUAGCGAA	5	Cleavage
Bra-miR858a	BraA03g019440.3C	BrapaHSP70-12	1	21	1632	1652	UUCGUUGUCUGUUCGACCUUG	AGAGAUCGACCGGAUGGUGAA	5	Cleavage
Bra-miR858a	BraA08g029700.3C	BrapaHSP70-9	1	21	1596	1616	UUCGUUGUCUGUUCGACCUUG	GGAGGAUGAGCAGGUGAAGAA	5	Cleavage
Bra-miR858a	BraA06g012060.3C	BrapaHSP70-10	1	21	1596	1616	UUCGUUGUCUGUUCGACCUUG	GGAGGAUGAGCAGGUGAAGAA	5	Cleavage
Bra-miR858b	BraA08g020460.3C	BrapaHSP70-22	1	21	367	387	UUUCGUUGUCUGUUCGACCUU	CUCGUCGGGCAGAUCGCGAAG	5	Cleavage
Bra-miR858b	BraA03g019440.3C	BrapaHSP70-12	1	21	218	238	UUUCGUUGUCUGUUCGACCUU	UUGGUUUCACUGACAAUGAGA	5	Translation
Bra-miR858b	BraA03g016490.3C	BrapaHSP70-13	1	21	218	238	UUUCGUUGUCUGUUCGACCUU	UUGGUUUCACUGACAAUGAGA	5	Translation
Bra-miR858b	BraA01g001130.3C	BrapaHSP70-20	1	21	1646	1666	UUUCGUUGUCUGUUCGACCUU	GUGGUCUCUCAGACGAUGAGA	5	Cleavage
Bra-miR858b	BraA08g021750.3C	BrapaHSP70-18	1	21	1631	1651	UUUCGUUGUCUGUUCGACCUU	GUGGUCUCUCAGACGAUGAGA	5	Cleavage
Bra-miR9556	BraA08g029700.3C	BrapaHSP70-9	1	21	1764	1784	UCUACUUUCACCAAUUGGCCU	GAACCAGUUGGCGGAAGUUGA	5	Translation
Bra-miR9556	BraA03g016490.3C	BrapaHSP70-13	1	21	1945	1965	UCUACUUUCACCAAUUGGCCU	GCACCAGGUGGUGCAGGUGGA	5	Cleavage
Bra-miR9556	BraA09g062470.3C	BrapaHSP70-15	1	21	1162	1182	UCUACUUUCACCAAUUGGCCU	GUAUUAAGUGGUGAAGGUGGU	5	Cleavage
Bra-miRN316	BraA06g001280.3C	BrapaHSP70-23	1	20	2052	2071	UGAAUGUCUUUCUCUUCAUC	ACAGGAGAGAGGGACAGUCA	5	Cleavage
Bra-miRN316	BraA04g004290.3C	BrapaHSP70-24	1	20	2040	2059	UGAAUGUCUUUCUCUUCAUC	ACAGGAGAGAGGGACAGUCA	5	Cleavage
Bra-miRN316	BraA09g062470.3C	BrapaHSP70-15	1	20	1777	1796	UGAAUGUCUUUCUCUUCAUC	AAUGCGGAGAAGGAUGAUUA	5	Cleavage
Bra-miRN317	BraA01g015070.3C	BrapaHSP70-19	1	21	1251	1271	UUUUUCCUCGGAAUUUCCUCG	UCAGGAAGUUGUGAGGAAAUU	5	Translation
Bra-miRN324a	BraA05g012280.3C	BrapaHSP70-25	1	22	1247	1268	AGAUUUGUAGUUUACAUGGCCU	UGACUAUACAAGCUACAGCUCU	5	Cleavage
Bra-miRN324b	BraA05g012280.3C	BrapaHSP70-25	1	22	1247	1268	AGAUUUGUAGUUUACAUGGCCU	UGACUAUACAAGCUACAGCUCU	5	Cleavage
Bra-miRN329	BraA10g033140.3C	BrapaHSP70-4	1	21	1587	1607	UUGUUCUUCAAUAUGUACUUG	GAAGUACAAGUCGGAGGACGA	5	Translation
Bra-miRN329	BraA10g033130.3C	BrapaHSP70-5	1	21	1587	1607	UUGUUCUUCAAUAUGUACUUG	GAAGUACAAGUCGGAGGACGA	5	Translation
Bra-miRN334	BraA03g003930.3C	BrapaHSP70-17	1	22	489	510	UACAAAUCCUCCAACUUUUCUU	UAGUCAGGUUGGAGCGUUUGUG	5	Cleavage
Bra-miRN334	BraA02g003050.3C	BrapaHSP70-16	1	22	501	522	UACAAAUCCUCCAACUUUUCUU	UAGUCAGGUUGGAGCGUUUGUG	5	Cleavage
Bra-miRN338	BraA01g015070.3C	BrapaHSP70-19	1	21	476	496	UAACAACUCUCCACAAGACAA	AGGUUUCGUAUAGAGUUGUUG	5	Translation
Bra-miRN347	BraA03g016490.3C	BrapaHSP70-13	1	20	1174	1193	UUGUCGGAGUUUAUGAUCUC	AAGGGUGUGAACCCCGACGA	5	Cleavage
Bra-miRN347	BraA03g019440.3C	BrapaHSP70-12	1	20	1174	1193	UUGUCGGAGUUUAUGAUCUC	AAGGGUGUGAACCCCGACGA	5	Cleavage
Bra-miRN351	BraA02g003050.3C	BrapaHSP70-16	1	20	1379	1398	GCUUGUGGUUCGGACACUCU	UGAUUGGCCGAAACACAACC	5	Cleavage
Bra-miRN355	BraA09g007150.3C	BrapaHSP70-3	1	21	1179	1199	AGGAAGACAAGAUCAUGCUGG	GGUGCAAGAUCUUCUCUUGCU	5	Cleavage
Bra-miRN366	BraA09g062470.3C	BrapaHSP70-15	1	21	7	27	UUCGUUCUCUAUUUCUCCAUG	AGUGUGGCAAUAGAAGGCGAA	5	Cleavage
Bra-miRN371	BraA01g015070.3C	BrapaHSP70-19	1	22	1760	1781	UCGUACUUUGAGAACCAUUCGC	CAGAAAGGUUUGCAAAGGAUGA	5	Translation
Bra-miRN371	BraA03g051830.3C	BrapaHSP70-21	1	22	1751	1772	UCGUACUUUGAGAACCAUUCGC	CAGAAAGGUUUGCAAAGGAUGA	5	Translation
Bra-miRN371	BraA08g020460.3C	BrapaHSP70-22	1	22	658	679	UCGUACUUUGAGAACCAUUCGC	UUUAAUGAUUCGCAGAGGACGG	5	Translation
Bra-miRN373	BraA01g019900.3C	BrapaHSP70-28	1	21	2369	2389	UCUCGUUCGUCUUCUACUAUC	AAGAGUGGGAGACGAACAAAA	5	Cleavage
Bra-miRN373	BraA03g047170.3C	BrapaHSP70-27	1	21	2282	2302	UCUCGUUCGUCUUCUACUAUC	AAGAGUGGGAGACGAACAAAA	5	Cleavage
Bra-miRN373	BraA01g038810.3C	BrapaHSP70-1	1	21	1613	1633	UCUCGUUCGUCUUCUACUAUC	ACAAGAAGAAGGUGGACGCGA	5	Cleavage
Bra-miRN375	BraA03g051830.3C	BrapaHSP70-21	1	21	435	455	GUAUCCAUCUCGUUCGUCUUC	GAGGAUGAAUGAGGUUGAUGA	5	Cleavage
Bra-miRN375	BraA06g001280.3C	BrapaHSP70-23	1	21	861	881	GUAUCCAUCUCGUUCGUCUUC	UUUGAUGGAUGAGAAGGAUGU	5	Cleavage
Bra-miRN379	BraA01g019900.3C	BrapaHSP70-28	1	21	1077	1097	AUCUUCUGACUCAACUGCUUG	CAAGCAUUCGGGUUUGAAGAU	5	Cleavage
Bra-miRN379	BraA05g012280.3C	BrapaHSP70-25	1	21	916	936	AUCUUCUGACUCAACUGCUUG	AUAGAAGUUGAUUUGGGAGAC	5	Translation

## Sheet: S3
S3. Gene ontology information of HSP70 genes in B. rapa
Bra038810	GO:0048437	Biological Process	GO:0012505	Cellular component	GO:0009570	Cellular component	GO:0005524	Molecular Function	GO:0016491	Molecular Function	GO:0007169	Biological Process	GO:0005983	Biological Process	GO:0009409	Biological Process	GO:0010075	Biological Process	GO:0016021	Cellular component	GO:0004674	Molecular Function	GO:0016161	Molecular Function	GO:0000024	Biological Process	GO:0006468	Biological Process
Bra035360	GO:0004722	Molecular Function	GO:0005634	Cellular component	GO:0008152	Biological Process
Bra007150	GO:0005739	Cellular component	GO:0009507	Cellular component	GO:0005634	Cellular component
Bra033140	GO:0006979	Biological Process/Stress Res			GO:0009651	Biological Process	GO:0005739	Cellular component	GO:0005829	Cellular component	GO:0009507	Cellular component	GO:0004602	Molecular Function	GO:0005886	Cellular component	GO:0046686	Biological Process
Bra038510	GO:0005886	Cellular component
Bra029700	GO:0030145	Molecular Function	GO:0048046	Cellular component	GO:0005829	Cellular component	GO:0009507	Cellular component	GO:0006096	Biological Process	GO:0005740	Cellular component	GO:0005886	Cellular component	GO:0046686	Biological Process	GO:0046537	Molecular Function	GO:0009409	Biological Process
Bra016490	GO:0009941	Cellular component	GO:0005516	Molecular Function	GO:0005829	Cellular component	GO:0005634	Cellular component	GO:0009737	Biological Process	GO:0005886	Cellular component
Bra020790	GO:0007165	Biological Process
Bra003050	GO:0006857	Biological Process	GO:0048235	Biological Process	GO:0055085	Biological Process	GO:0015198	Molecular Function	GO:0005886	Cellular component
Bra003930	GO:0005739	Cellular component	GO:0050897	Molecular Function
Bra021750	GO:0006952	Biological Process	GO:0007165	Biological Process
Bra015070	GO:0030570	Molecular Function	GO:0012505	Cellular component
Bra020460	GO:0005545	Molecular Function	GO:0048268	Biological Process	GO:0030276	Molecular Function	GO:0030118	Cellular component	GO:0016491	Molecular Function
Bra001280	GO:0009555	Biological Process	GO:0004674	Molecular Function	GO:0007009	Biological Process	GO:0005829	Cellular component	GO:0005524	Molecular Function	GO:0006468	Biological Process	GO:0005886	Cellular component	GO:0005773	Cellular component
Bra004290	GO:0005515	Molecular Function	GO:0005886	Cellular component
Bra012280	GO:0003700	Molecular Function	GO:0006355	Biological Process

## Sheet: S4
S4- qRT-PCR Primers
G70-1F	ATCAAGTCGCCATGAACCCT
G70-1R	CAACTTCTTCAATCTTGGGTCC
G70-2F	AAGCGGAGAAGTACAAGGCT
G70-2R	ACCAGCACCACCTTGATACA
G70-3F	CAAGGGTCGTTTGTCCAAGG
G70-3R	ACCCAGCTGATTGTTCTCCA
G70-4F	GTGATGCCGCTAAGAACCAG
G70-4R	AAGTAGGCAGGGACAGTGAC
G70-5F	GTGATGCCGCTAAGAACCAG
G70-5R	AAGTAGGCAGGGACAGTGAC
G70-6F	GTGTATGGAGCCTGTGGAGA
G70-6R	TCTCATTCCCTTCACCGCTT
G70-7F	TTGGTCTTGAAACTGCTGGC
G70-7R	CAGAGACGTTGAGAATGCCG
G70-8F	ACAGTCCACGATGTTGTCCT
G70-8R	GGGTCACGTCCAAGAGAAGA
G70-9F	AGCAGGTGAAGAAGAGGGTC
G70-9F	TCCAGCACTAGTACCTCCCT
G70-10F	GGAGATTCACCGATCCGTCT
G70-10R	TAAGCCCAGAGATCGAACCC
G70-11F	AACAAGGATGGGAAGCCGTA
G70-11R	GGCAACATTGAGACCAGCAA
G70-12F	TCACCAAGGACTGTAGGCTG
G70-12R	AACTCCTCTGCCTCCTTCAC
G70-13F	GTGAAGGAGGCAGAGGAGTT
G70-13R	GGCCGTGATGATTGGGTTAC
G70-14F	TCAGGAAGACAATGGGACCC
G70-14R	TCCGCTCAAAATACCACCCT
G70-15F	CTGTCATTACCGTTCCAGCG
G70-15R	GTGGTCAAAGTCTTCTCCGC
G70-16F	CCCACGAAGAAGAGTCAGGT
G70-16R	TGTTGCTCCTTACCTGTCGT
G70-17F	GTTGCACGCTCAGAAAGACA
G70-17R	TTCGCCGCATCAATCTTAGC
G70-18F	GTGTTCCCAAAGTGCAGGAG
G70-18R	TTCTTTGTGGGGATGGTGGT
G70-19F	AACCCACTGCTGCTTCTTTG
G70-19R	CTGCCTCTGTCAACCTCTGA
G70-20F	TGAAGGAAACCGCTGAGTCT
G70-20R	ACACAGCTATCACACCCTCC
G70-21F	CCCGTTGAGAATTCGCTGAG
G70-21R	AACCAATGGAAAGCGGTGTC
G70-22F	GTGCTTGAGGTTGGTGATGG
G70-22R	TCAAACTTGGCACGTGTGAG
G70-23F	TGCAATTCTCAGTCCCACCT
G70-23R	GGGACCAATCGTGTATGTGC
G70-24F	TTGAGGTTGTTGGATCCGGA
G70-24R	GTAAGAACACCCTCCGACCA
G70-25F	TTGGTCTTGAAACTGCTGGC
G70-25R	CAGAGACGTTGAGAATGCCG
G70-26F	TTAGGTTAAGGGCGTCGTGT
G70-26R	ACCCTGAACCAACTAGCTCC
G70-27F	AGGAGCGGTTGGTGTTAAGA
G70-27R	ATGCTCATGAACCAGGGACA
G70-28F	CGACCAGGTTGTGTCAAAGG
G70-28R	CCGGAATGCTCATGAACCAG

## Sheet: S5
BrapaHSP70s	Average fold expression						Standard Error of difference
BrapaHSP70-1	0hr	1hr	3hr	6hr	12hr	24hr	SE0	SE1	SE3	SE6	SE12	SE24
Cold	0.544141	4.47681	0.56101	1.45558	0.657126	0.102948	0.44029	0.356947	0.316579	0.341077	0.282351	0.368254
Heat	1.12569	14.9044	5.3326	0.589708	27.0677	15.8885	0.486804	0.236487	0.0915504	0.216853	0.363451	0.232546
BrapaHSP70-2
Cold	1.08096	0.989023	2.82536	12.1942	0.684725	15.4197	0.133118	0.0371651	0.118964	0.088034	0.139613	0.167279
Heat	1.01303	0.996378	0.33156	7.55348	0.100445	0.680855	0.185774	0.0541134	0.0685101	0.143289	0.127815	0.0636579
BrapaHSP70-3
Cold	0.96495	1.93402	2.90931	1.49801	2.70784	4.57055	0.0770392	0.0777968	4.65492	0.0883917	2.1075	2.39872
Heat	1.01056	2.40402	3.82953	1.16899	3.27484	0.441482	0.137092	0.13393	0.776614	0.0659748	0.802367	0.546186
BrapaHSP70-4
Cold	0.653171	253.913	25.5689	2.54934	157.449	296.701	0.038752	0.0402372	4.67613	0.119174	0.947111	1.10384
Heat	1.21045	2.20964	0.321568	0.519404	0.244254	0.094567	0.624859	1.09337	0.777255	0.189866	0.803832	0.642311
BrapaHSP70-5
Cold	1.11421	0.757495	0.0432515	0.112382	0.0939106	0.0348008	0.444457	0.428116	0.0867671	0.22255	0.143008	1.28851
Heat	1.54744	0.664288	13.4178	0.269405	9.41935	0.140465	0.816334	0.0762406	0.0480769	0.182603	0.0541679	0.141193
BrapaHSP70-6
Cold	0.679599	1.03076	0.533635	0.453032	2.19792	0.299597	0.11844	0.117733	0.137393	0.359899	0.112713	0.157614
Heat	1.00923	0.750316	7.47524	0.369923	5.04402	0.416141	0.126086	0.0736017	0.0765189	0.200897	0.0913184	0.167524
BrapaHSP70-7
Cold	0.712931	3.47767	1.89113	3.45923	7.00291	0.67573	0.0666441	0.0675185	4.65425	0.0950241	0.946794	0.212767
Heat	3.17846	12.4013	8.5281	1.19059	4.92264	0.128668	0.397128	1.09289	0.776559	0.248681	0.803667	0.498927
BrapaHSP70-8
Cold	0.959931	6.07023	1.1089	2.10125	3.83299	1.69822	0.456496	0.684118	0.0658838	0.0209456	0.0876082	0.636008
Heat	1.52899	4.88062	1.64209	0.94693	2.80925	0.345279	0.848147	0.183019	0.0646238	0.250432	0.0923862	0.361648
BrapaHSP70-9
Cold	1.22598	1.81263	0.400132	0.709728	0.408519	0.517089	0.463095	0.688539	0.107969	0.0290345	0.0760973	0.650318
Heat	1.18794	26.6812	25.7529	4.07557	32.9724	0.741922	1.048	0.171212	0.0663538	0.510616	0.0765531	0.726394
BrapaHSP70-10
Cold	0.617912	0.178204	0.315086	1.89918	0.000799496	0.000402523	0.129957	0.278049	0.460845	0.452966	0.183999	0.512651
Heat	1.00228	33.7033	20.7739	7.16658	18.9153	0.984164	0.0505525	0.154116	0.0981873	0.309726	0.0608885	0.301791
BrapaHSP70-11
Cold	0.745467	1.23717	0.221085	0.161421	0.0958272	0.0361651	0.0914968	0.103594	0.149357	0.326765	0.0388991	0.165852
Heat	1.02307	0.300512	8.57462	1.29904	15.0078	8.27861	0.196965	0.0978348	0.0535512	0.162622	0.146384	0.140113
BrapaHSP70-12
Cold	0.702353	0.948411	0.825944	0.316721	0.725472	0.796895	0.228604	0.0572274	0.265543	0.0727921	0.040331	0.117539
Heat	1.00121	1.23225	5.12371	7.33396	6.24161	5.85529	0.0569452	0.0471448	0.0432192	0.0937894	0.021912	0.0813977
BrapaHSP70-13
Cold	0.72908	1.1306	1.16153	0.258578	1.31707	0.79052	0.0881404	0.113565	0.0915131	0.0876946	0.0572238	0.0709623
Heat	1.02259	1.37026	3.69841	6.36515	5.07394	6.90216	0.185409	0.0361994	0.0364178	0.0606855	0.0268223	0.267918
BrapaHSP70-14
Cold	0.96495	1.93402	2.90931	1.49801	2.70784	4.57055	0.96495	1.93402	2.90931	1.49801	2.70784	4.57055
Heat	1.01056	2.40402	3.82953	1.16899	3.27484	3.27484	11.6105	7.35342	6.91894	21.2269	6.16867	11.9816
BrapaHSP70-15
Cold	0.73001	1.2733	2.97278	28.3471	14.2333	23.6858	0.19269	0.21204	0.715556	0.370562	0.0627727	0.294935
Heat	1.01499	6.99728	2.11543	8.52795	0.950913	3.30543	0.178391	0.111998	0.167294	0.791212	0.15269	0.200226
BrapaHSP70-16
Cold	0.691903	0.901434	5.77088	3.98724	1.91188	3.87398	0.0276449	0.10863	0.10164	0.117265	0.0894629	0.166941
Heat	1.00294	0.270044	0.42349	1.43268	0.0947733	3.25852	0.0550844	0.0623332	0.0322179	0.373596	0.0512038	0.13458
BrapaHSP70-17
Cold	0.970161	6.3748	0.952033	2.15905	0.674055	0.551886	0.489088	0.706284	0.102244	0.0563931	0.0834538	0.642613
Heat	1.68935	2.83015	2.08874	1.32609	4.14638	11.765	0.935853	0.0655318	0.0663538	0.309125	0.115373	0.106169
BrapaHSP70-18
Cold	0.702353	0.948411	0.825944	0.316721	0.725472	0.796895	0.228604	0.0572274	0.265543	0.0727921	0.040331	0.117539
Heat	1.00121	1.23225	5.12371	7.33396	6.24161	5.85529	0.0569452	0.0471448	0.0432192	0.0937894	0.021912	0.0813977
BrapaHSP70-19
Cold	1.04774	0.630213	0.168731	0.434367	1.43897	0.294974	0.785868	0.823718	0.474681	0.476095	0.258887	0.913625
Heat	1.07081	4.74401	1.26005	3.38914	2.60926	0.455669	0.351647	0.147146	0.540682	0.556823	0.317047	0.492172
BrapaHSP70-20
Cold	0.607973	1.14403	1.8807	0.800755	2.23444	0.314231	0.341864	0.39919	0.822817	0.172003	0.10967	0.0632496
Heat	1.00062	0.385542	2.92752	0.133759	1.96481	0.89629	0.0567147	0.0471448	0.0627624	0.126515	0.0617289	0.0758662
BrapaHSP70-21
Cold	0.752788	0.716327	0.420873	0.652459	0.555808	0.57146	0.0441206	0.032518	0.22225	0.142132	0.0966763	0.231958
Heat	1.00033	0.336563	1.3998	1.02203	0.989913	1.99039	0.0889963	0.0962653	0.114701	0.218256	0.0866029	0.0883211
BrapaHSP70-22
Cold	0.791342	0.733752	1.27547	0.379943	0.686618	0.236709	0.102088	0.274027	0.0541536	0.349797	0.172291	0.281036
Heat	1.0658	0.0373334	0.448748	0.321027	0.277766	2.88816	0.342383	0.0904015	0.0735749	0.382933	0.0761513	0.0865955
BrapaHSP70-23
Cold	0.851471	0.329771	0.49187	0.752986	4.95545	0.214107	0.315843	0.220175	0.31074	0.125956	1.39399	0.754168
Heat	1.00439	1.07056	1.2982	0.0769828	4.40083	0.416624	0.16516	0.662123	0.210264	0.142288	0.251227	0.344351
BrapaHSP70-24
Heat	0.675136	9.75152	0.872897	1.73213	1.25213	6.52399	0.24665	0.129046	0.129656	0.231167	0.10719	0.200093
Cold	1.16288	7.64918	8.51979	3.35488	16.2098	21.3459	0.433879	0.091736	0.113921	0.239546	0.0712082	0.10512
BrapaHSP70-25
Cold	0.679599	1.03076	0.533635	0.453032	2.19792	0.299597	0.11844	0.117733	0.137393	0.359899	0.112713	0.157614
Heat	1.00923	0.750316	7.47524	0.369923	5.04402	0.416141	0.126086	0.0736017	0.0765189	0.200897	0.0913184	0.167524
BrapaHSP70-26
Cold	0.642965	9.22705	0.910186	0.545716	4.27631	1.26411	0.140559	0.198619	0.319537	0.32388	1.426	0.390116
Heat	1.01922	3.9451	1.13066	0.0892504	0.985399	0.242915	0.172272	0.138149	0.207078	0.479523	0.27048	0.224004
BrapaHSP70-27
Cold	0.840672	1.30367	0.752627	1.02126	1.09332	0.211476	0.322267	0.254892	0.181322	0.437387	0.11814	0.206006
Heat	1.00078	0.302737	2.16332	1.16747	2.62193	5.6819	0.169295	0.249288	0.0811275	0.0537545	0.0569762	0.366362
BrapaHSP70-28
Cold	0.537372	0.918379	0.448104	1.77182	0.72395	6.46079	0.368391	0.386617	0.301647	0.40698	0.937328	0.806338
Heat	1.0347	1.08167	0.842283	3.99947	0.5767	2.84735	0.334407	0.236452	0.0579892	0.640902	0.370468	0.42476
