# Supplementary material for: HSP70 Gene Family in Brassica rapa: Genome-Wide Identification, Characterization, and Expression Patterns in Response to Heat and Cold Stress
Source: Cells. 2022 Jul 27;11(15):2316. doi: 10.3390/cells11152316 (PMC9367284; doi:10.3390/cells11152316)
Supplement: Supplementary file 1 [file cells-11-02316-s001.zip › Gene Ontology-S3.xlsx]

## Sheet: Sheet1
S3. Gene ontology information of HSP70 genes in B. rapa
Bra038810	GO:0048437	Biological Process	GO:0012505	Cellular component	GO:0009570	Cellular component	GO:0005524	Molecular Function	GO:0016491	Molecular Function	GO:0007169	Biological Process	GO:0005983	Biological Process	GO:0009409	Biological Process	GO:0010075	Biological Process	GO:0016021	Cellular component	GO:0004674	Molecular Function	GO:0016161	Molecular Function	GO:0000024	Biological Process	GO:0006468	Biological Process
Bra035360	GO:0004722	Molecular Function	GO:0005634	Cellular component	GO:0008152	Biological Process
Bra007150	GO:0005739	Cellular component	GO:0009507	Cellular component	GO:0005634	Cellular component
Bra033140	GO:0006979	Biological Process/Stress Res			GO:0009651	Biological Process	GO:0005739	Cellular component	GO:0005829	Cellular component	GO:0009507	Cellular component	GO:0004602	Molecular Function	GO:0005886	Cellular component	GO:0046686	Biological Process
Bra038510	GO:0005886	Cellular component
Bra029700	GO:0030145	Molecular Function	GO:0048046	Cellular component	GO:0005829	Cellular component	GO:0009507	Cellular component	GO:0006096	Biological Process	GO:0005740	Cellular component	GO:0005886	Cellular component	GO:0046686	Biological Process	GO:0046537	Molecular Function	GO:0009409	Biological Process
Bra016490	GO:0009941	Cellular component	GO:0005516	Molecular Function	GO:0005829	Cellular component	GO:0005634	Cellular component	GO:0009737	Biological Process	GO:0005886	Cellular component
Bra020790	GO:0007165	Biological Process
Bra003050	GO:0006857	Biological Process	GO:0048235	Biological Process	GO:0055085	Biological Process	GO:0015198	Molecular Function	GO:0005886	Cellular component
Bra003930	GO:0005739	Cellular component	GO:0050897	Molecular Function
Bra021750	GO:0006952	Biological Process	GO:0007165	Biological Process
Bra015070	GO:0030570	Molecular Function	GO:0012505	Cellular component
Bra020460	GO:0005545	Molecular Function	GO:0048268	Biological Process	GO:0030276	Molecular Function	GO:0030118	Cellular component	GO:0016491	Molecular Function
Bra001280	GO:0009555	Biological Process	GO:0004674	Molecular Function	GO:0007009	Biological Process	GO:0005829	Cellular component	GO:0005524	Molecular Function	GO:0006468	Biological Process	GO:0005886	Cellular component	GO:0005773	Cellular component
Bra004290	GO:0005515	Molecular Function	GO:0005886	Cellular component
Bra012280	GO:0003700	Molecular Function	GO:0006355	Biological Process
