# Supplementary material for: HSP70 Gene Family in Brassica rapa: Genome-Wide Identification, Characterization, and Expression Patterns in Response to Heat and Cold Stress
Source: Cells. 2022 Jul 27;11(15):2316. doi: 10.3390/cells11152316 (PMC9367284; doi:10.3390/cells11152316)
Supplement: Supplementary file 1 [file cells-11-02316-s001.zip › MicroRNAs- S2.xlsx]

## Sheet: Sheet1
S2-MicroRNAs targeting HSP70 genes
miRNA_Acc.	Target_Acc.	Gene Name	miRNA_start	miRNA_end	Target_start	Target_end	miRNA_aligned_fragment	Target_aligned_fragment	Expectation	Inhibition
Bra-miR162a	BraA03g051830.3C	BrapaHSP70-21	1	21	411	431	UCGAUAAACCUCUGCAUCCAG	CUCGGUGAAGAGGUUUAUCGG	3	Cleavage
Bra-miR162a	BraA08g020460.3C	BrapaHSP70-22	1	21	423	443	UCGAUAAACCUCUGCAUCCAG	CUCGGUGAAGAGGUUUAUCGG	3	Cleavage
Bra-miR162c	BraA03g051830.3C	BrapaHSP70-21	1	21	411	431	UCGAUAAACCUCUGCAUCCAG	CUCGGUGAAGAGGUUUAUCGG	3	Cleavage
Bra-miR162c	BraA08g020460.3C	BrapaHSP70-22	1	21	423	443	UCGAUAAACCUCUGCAUCCAG	CUCGGUGAAGAGGUUUAUCGG	3	Cleavage
Bra-miRN334	BraA09g038510.3C	BrapaHSP70-7	1	22	1808	1829	UACAAAUCCUCCAACUUUUCUU	UGAAAGAGUUGGAGGGUGUGUG	3	Cleavage
Bra-miRN317	BraA01g019900.3C	BrapaHSP70-28	1	21	924	944	UUUUUCCUCGGAAUUUCCUCG	GAAGGAAAUUCUGAGUGCAAA	4	Cleavage
Bra-miRN368a	BraA09g062470.3C	BrapaHSP70-15	1	22	971	992	UUGAGGGUUUAUUUCACUGGAU	AGCCAGUGAAGAAGGCUCUUAA	4	Translation
Bra-miRN368b	BraA09g062470.3C	BrapaHSP70-15	1	22	971	992	UUGAGGGUUUAUUUCACUGGAU	AGCCAGUGAAGAAGGCUCUUAA	4	Translation
Bra-miRN368c	BraA09g062470.3C	BrapaHSP70-15	1	22	971	992	UUGAGGGUUUAUUUCACUGGAU	AGCCAGUGAAGAAGGCUCUUAA	4	Translation
Bra-miRN368d	BraA09g062470.3C	BrapaHSP70-15	1	22	971	992	UUGAGGGUUUAUUUCACUGGAU	AGCCAGUGAAGAAGGCUCUUAA	4	Translation
Bra-miRN368e	BraA09g062470.3C	BrapaHSP70-15	1	22	971	992	UUGAGGGUUUAUUUCACUGGAU	AGCCAGUGAAGAAGGCUCUUAA	4	Translation
Bra-miRN379	BraA03g047170.3C	BrapaHSP70-27	1	21	1315	1335	AUCUUCUGACUCAACUGCUUG	UUUCUAGUUGAGUUGGAAGGU	4	Cleavage
Bra-miRN379	BraA01g038810.3C	BrapaHSP70-1	1	21	1780	1800	AUCUUCUGACUCAACUGCUUG	GAAGCGGAUGAGUUUGAGGAU	4	Cleavage
Bra-miRN379	BraA03g035360.3C	BrapaHSP70-2	1	21	1780	1800	AUCUUCUGACUCAACUGCUUG	GAGGCAGAUGAGUUUGAGGAU	4	Cleavage
Bra-miRN379	BraA01g019900.3C	BrapaHSP70-28	1	21	1312	1332	AUCUUCUGACUCAACUGCUUG	UUCUUAGUUGAGUUGGAAGGU	4	Cleavage
Bra-miR162b	BraA08g020460.3C	BrapaHSP70-22	1	21	423	443	UCGAUAAACCUGUGCAUCCAG	CUCGGUGAAGAGGUUUAUCGG	4.5	Cleavage
Bra-miR162b	BraA03g051830.3C	BrapaHSP70-21	1	21	411	431	UCGAUAAACCUGUGCAUCCAG	CUCGGUGAAGAGGUUUAUCGG	4.5	Cleavage
Bra-miR168a	BraA03g035360.3C	BrapaHSP70-2	1	22	1406	1427	UCGCUUGGUGCAGGUCGGGAAC	GCAUCCCUCCUGCACCAAGAGG	4.5	Cleavage
Bra-miR168b	BraA03g035360.3C	BrapaHSP70-2	1	21	1407	1427	UCGCUUGGUGCAGGUCGGGAC	CAUCCCUCCUGCACCAAGAGG	4.5	Cleavage
Bra-miR168c	BraA03g035360.3C	BrapaHSP70-2	1	21	1407	1427	UCGCUUGGUGCAGGUCGGGAC	CAUCCCUCCUGCACCAAGAGG	4.5	Cleavage
Bra-miR168d	BraA03g035360.3C	BrapaHSP70-2	1	22	1406	1427	UCGCUUGGUGCAGGUCGGGAAC	GCAUCCCUCCUGCACCAAGAGG	4.5	Cleavage
Bra-miR168e	BraA03g035360.3C	BrapaHSP70-2	1	22	1406	1427	UCGCUUGGUGCAGGUCGGGAAC	GCAUCCCUCCUGCACCAAGAGG	4.5	Cleavage
Bra-miR168f	BraA03g035360.3C	BrapaHSP70-2	1	22	1406	1427	UCGCUUGGUGCAGGUCGGGAAC	GCAUCCCUCCUGCACCAAGAGG	4.5	Cleavage
Bra-miR172a	BraA06g001280.3C	BrapaHSP70-23	1	21	1032	1052	AGAAUCUUGAUGAUGCUGCAU	CCCUGCCAUUAUCAAGAUUCU	4.5	Cleavage
Bra-miR172a	BraA03g035360.3C	BrapaHSP70-2	1	21	1057	1077	AGAAUCUUGAUGAUGCUGCAU	CAGCAGCUUCUCCAAGAUUUU	4.5	Translation
Bra-miR172b	BraA06g001280.3C	BrapaHSP70-23	1	21	1032	1052	AGAAUCUUGAUGAUGCUGCAU	CCCUGCCAUUAUCAAGAUUCU	4.5	Cleavage
Bra-miR172b	BraA03g035360.3C	BrapaHSP70-2	1	21	1057	1077	AGAAUCUUGAUGAUGCUGCAU	CAGCAGCUUCUCCAAGAUUUU	4.5	Translation
Bra-miR172c	BraA06g001280.3C	BrapaHSP70-23	1	21	1034	1052	AGAAUCUUGAUGAUGCUGCAG	CUGC--CAUUAUCAAGAUUCU	4.5	Cleavage
Bra-miR172c	BraA03g035360.3C	BrapaHSP70-2	1	21	1057	1077	AGAAUCUUGAUGAUGCUGCAG	CAGCAGCUUCUCCAAGAUUUU	4.5	Translation
Bra-miR172d	BraA06g008250.3C	BrapaHSP70-26	1	21	417	437	GGAAUCUUGAUGAUGCUGCAU	GGACUGUGUCAUUGGGAUUCC	4.5	Cleavage
Bra-miR172e	BraA06g001280.3C	BrapaHSP70-23	1	21	1032	1052	AGAAUCUUGAUGAUGCUGCAU	CCCUGCCAUUAUCAAGAUUCU	4.5	Cleavage
Bra-miR172e	BraA03g035360.3C	BrapaHSP70-2	1	21	1057	1077	AGAAUCUUGAUGAUGCUGCAU	CAGCAGCUUCUCCAAGAUUUU	4.5	Translation
Bra-miR172f	BraA06g001280.3C	BrapaHSP70-23	1	21	1034	1052	AGAAUCUUGAUGAUGCUGCAG	CUGC--CAUUAUCAAGAUUCU	4.5	Cleavage
Bra-miR172f	BraA03g035360.3C	BrapaHSP70-2	1	21	1057	1077	AGAAUCUUGAUGAUGCUGCAG	CAGCAGCUUCUCCAAGAUUUU	4.5	Translation
Bra-miR172g	BraA06g001280.3C	BrapaHSP70-23	1	21	1032	1052	AGAAUCUUGAUGAUGCUGCAU	CCCUGCCAUUAUCAAGAUUCU	4.5	Cleavage
Bra-miR172g	BraA03g035360.3C	BrapaHSP70-2	1	21	1057	1077	AGAAUCUUGAUGAUGCUGCAU	CAGCAGCUUCUCCAAGAUUUU	4.5	Translation
Bra-miR172h	BraA06g008250.3C	BrapaHSP70-26	1	21	417	437	GGAAUCUUGAUGAUGCUGCAU	GGACUGUGUCAUUGGGAUUCC	4.5	Cleavage
Bra-miR172i	BraA06g008250.3C	BrapaHSP70-26	1	21	417	437	GGAAUCUUGAUGAUGCUGCAU	GGACUGUGUCAUUGGGAUUCC	4.5	Cleavage
Bra-miR172j	BraA06g008250.3C	BrapaHSP70-26	1	21	417	437	GGAAUCUUGAUGAUGCUGCAU	GGACUGUGUCAUUGGGAUUCC	4.5	Cleavage
Bra-miR396a	BraA04g004290.3C	BrapaHSP70-24	1	21	1741	1761	UUCCACAGCUUUCUUGAACUU	GAGGUCCAAAAGGCUGUGGAG	4.5	Cleavage
Bra-miR396b	BraA04g004290.3C	BrapaHSP70-24	1	21	1741	1761	UUCCACAGCUUUCUUGAACUG	GAGGUCCAAAAGGCUGUGGAG	4.5	Cleavage
Bra-miR397	BraA06g001280.3C	BrapaHSP70-23	1	22	65	86	UCAUUGAGUGCAGCGUUGAUGU	GGAUCGACGUUGUCCUCAACGA	4.5	Cleavage
Bra-miR408	BraA08g020460.3C	BrapaHSP70-22	1	21	1728	1748	UGCACUGCCUCUUCCCUGGCU	GCCCAAGGAUGAGGUAGAGCA	4.5	Cleavage
Bra-miR408	BraA03g051830.3C	BrapaHSP70-21	1	21	1716	1736	UGCACUGCCUCUUCCCUGGCU	GCCCAAGGACGAGGUAGAGCA	4.5	Cleavage
Bra-miR408	BraA07g008590.3C	BrapaHSP70-11	1	21	1927	1947	UGCACUGCCUCUUCCCUGGCU	UAUCAGAGGACAGGUGGUGCA	4.5	Translation
Bra-miR5714	BraA08g021750.3C	BrapaHSP70-18	1	21	1741	1761	UUUCUUGAGGUUGUAGAGUCU	ACAAUCUACAGCGUUGAGAAG	4.5	Cleavage
Bra-miR858b	BraA01g015070.3C	BrapaHSP70-19	1	21	364	384	UUUCGUUGUCUGUUCGACCUU	CUUGUGGGGCAGAUAGCGAAG	4.5	Cleavage
Bra-miRN271	BraA03g003930.3C	BrapaHSP70-17	1	22	948	969	UUGGGAAGAUUAUGAGAGCAUG	UGAGCUGUCAUCAACUUCUCAA	4.5	Translation
Bra-miRN271	BraA02g003050.3C	BrapaHSP70-16	1	22	960	981	UUGGGAAGAUUAUGAGAGCAUG	UGAGCUAUCAUCAACUUCUCAA	4.5	Translation
Bra-miRN317	BraA03g047170.3C	BrapaHSP70-27	1	21	927	947	UUUUUCCUCGGAAUUUCCUCG	AAAGGAAAUUUUGAGUGCAAA	4.5	Cleavage
Bra-miRN317	BraA09g062470.3C	BrapaHSP70-15	1	21	1260	1280	UUUUUCCUCGGAAUUUCCUCG	GAAGGUUAUUCCGAGGAACAC	4.5	Cleavage
Bra-miRN334	BraA01g027130.3C	BrapaHSP70-8	1	22	1847	1868	UACAAAUCCUCCAACUUUUCUU	UGAAAGAGUUGGAGAGUGUGUG	4.5	Cleavage
Bra-miRN347	BraA03g043350.3C	BrapaHSP70-6	1	20	1099	1118	UUGUCGGAGUUUAUGAUCUC	AAGAGCAUUAACCCCGACGA	4.5	Cleavage
Bra-miRN348a	BraA10g033140.3C	BrapaHSP70-4	1	21	310	330	AUUGAUGAUGAUCGUUGCUAA	AAGCCAAUGAUCGUCGUCAAC	4.5	Cleavage
Bra-miRN348a	BraA10g033130.3C	BrapaHSP70-5	1	21	310	330	AUUGAUGAUGAUCGUUGCUAA	AAGCCAAUGAUCGUCGUCAAC	4.5	Cleavage
Bra-miRN348a	BraA09g007150.3C	BrapaHSP70-3	1	21	310	330	AUUGAUGAUGAUCGUUGCUAA	AAGCCAAUGAUCGUCGUCAAC	4.5	Cleavage
Bra-miRN348a	BraA01g027130.3C	BrapaHSP70-8	1	21	310	330	AUUGAUGAUGAUCGUUGCUAA	AAACCCAUGAUCGUCGUCAAC	4.5	Cleavage
Bra-miRN348b	BraA09g007150.3C	BrapaHSP70-3	1	21	310	330	AUUGAUGAUGAUUAUUGCUAA	AAGCCAAUGAUCGUCGUCAAC	4.5	Cleavage
Bra-miRN348b	BraA10g033140.3C	BrapaHSP70-4	1	21	310	330	AUUGAUGAUGAUUAUUGCUAA	AAGCCAAUGAUCGUCGUCAAC	4.5	Cleavage
Bra-miRN348b	BraA10g033130.3C	BrapaHSP70-5	1	21	310	330	AUUGAUGAUGAUUAUUGCUAA	AAGCCAAUGAUCGUCGUCAAC	4.5	Cleavage
Bra-miRN348b	BraA01g027130.3C	BrapaHSP70-8	1	21	310	330	AUUGAUGAUGAUUAUUGCUAA	AAACCCAUGAUCGUCGUCAAC	4.5	Cleavage
Bra-miRN363	BraA06g012060.3C	BrapaHSP70-10	1	22	874	895	CGAAAUCAUCGUCCGCGUGUUG	UUGCACGAGGGUGUUGAUUUCU	4.5	Cleavage
Bra-miRN373	BraA08g020460.3C	BrapaHSP70-22	1	21	440	460	UCUCGUUCGUCUUCUACUAUC	UCGGGAGGAGGAUGAACGAGG	4.5	Cleavage
Bra-miR159a	BraA09g062470.3C	BrapaHSP70-15	1	21	222	242	UUUGGAUUGAAGGGAGCUCUA	AGGGACCAUCUUUGAUCCAAA	5	Cleavage
Bra-miR159b	BraA09g062470.3C	BrapaHSP70-15	1	21	222	242	UUUGGAUUGAAGGGAGCUCUA	AGGGACCAUCUUUGAUCCAAA	5	Cleavage
Bra-miR159c	BraA09g062470.3C	BrapaHSP70-15	1	20	223	242	UUUGGAUUGAAGGGAGCUCC	GGGACCAUCUUUGAUCCAAA	5	Cleavage
Bra-miR159d	BraA09g062470.3C	BrapaHSP70-15	1	21	222	242	UUUGGAUUGAAGGGAGCUCUA	AGGGACCAUCUUUGAUCCAAA	5	Cleavage
Bra-miR168a	BraA03g016490.3C	BrapaHSP70-13	1	22	1481	1502	UCGCUUGGUGCAGGUCGGGAAC	GAAUCCCACCAGCACCAAGAGG	5	Cleavage
Bra-miR168b	BraA03g016490.3C	BrapaHSP70-13	1	21	1482	1502	UCGCUUGGUGCAGGUCGGGAC	AAUCCCACCAGCACCAAGAGG	5	Cleavage
Bra-miR168c	BraA03g016490.3C	BrapaHSP70-13	1	21	1482	1502	UCGCUUGGUGCAGGUCGGGAC	AAUCCCACCAGCACCAAGAGG	5	Cleavage
Bra-miR168d	BraA03g016490.3C	BrapaHSP70-13	1	22	1481	1502	UCGCUUGGUGCAGGUCGGGAAC	GAAUCCCACCAGCACCAAGAGG	5	Cleavage
Bra-miR168e	BraA03g016490.3C	BrapaHSP70-13	1	22	1481	1502	UCGCUUGGUGCAGGUCGGGAAC	GAAUCCCACCAGCACCAAGAGG	5	Cleavage
Bra-miR168f	BraA03g016490.3C	BrapaHSP70-13	1	22	1481	1502	UCGCUUGGUGCAGGUCGGGAAC	GAAUCCCACCAGCACCAAGAGG	5	Cleavage
Bra-miR172a	BraA07g020790.3C	BrapaHSP70-14	1	21	729	749	AGAAUCUUGAUGAUGCUGCAU	UAACGGUGUCUUCGAGGUUCU	5	Translation
Bra-miR172a	BraA08g029700.3C	BrapaHSP70-9	1	21	1054	1074	AGAAUCUUGAUGAUGCUGCAU	CAGCAGCUUUUGCAAGAUUUU	5	Translation
Bra-miR172b	BraA07g020790.3C	BrapaHSP70-14	1	21	729	749	AGAAUCUUGAUGAUGCUGCAU	UAACGGUGUCUUCGAGGUUCU	5	Translation
Bra-miR172b	BraA08g029700.3C	BrapaHSP70-9	1	21	1054	1074	AGAAUCUUGAUGAUGCUGCAU	CAGCAGCUUUUGCAAGAUUUU	5	Translation
Bra-miR172c	BraA07g020790.3C	BrapaHSP70-14	1	21	729	749	AGAAUCUUGAUGAUGCUGCAG	UAACGGUGUCUUCGAGGUUCU	5	Translation
Bra-miR172c	BraA08g029700.3C	BrapaHSP70-9	1	21	1054	1074	AGAAUCUUGAUGAUGCUGCAG	CAGCAGCUUUUGCAAGAUUUU	5	Translation
Bra-miR172d	BraA06g001280.3C	BrapaHSP70-23	1	21	1032	1052	GGAAUCUUGAUGAUGCUGCAU	CCCUGCCAUUAUCAAGAUUCU	5	Cleavage
Bra-miR172d	BraA03g035360.3C	BrapaHSP70-2	1	21	1057	1077	GGAAUCUUGAUGAUGCUGCAU	CAGCAGCUUCUCCAAGAUUUU	5	Translation
Bra-miR172e	BraA07g020790.3C	BrapaHSP70-14	1	21	729	749	AGAAUCUUGAUGAUGCUGCAU	UAACGGUGUCUUCGAGGUUCU	5	Translation
Bra-miR172e	BraA08g029700.3C	BrapaHSP70-9	1	21	1054	1074	AGAAUCUUGAUGAUGCUGCAU	CAGCAGCUUUUGCAAGAUUUU	5	Translation
Bra-miR172f	BraA07g020790.3C	BrapaHSP70-14	1	21	729	749	AGAAUCUUGAUGAUGCUGCAG	UAACGGUGUCUUCGAGGUUCU	5	Translation
Bra-miR172f	BraA08g029700.3C	BrapaHSP70-9	1	21	1054	1074	AGAAUCUUGAUGAUGCUGCAG	CAGCAGCUUUUGCAAGAUUUU	5	Translation
Bra-miR172g	BraA07g020790.3C	BrapaHSP70-14	1	21	729	749	AGAAUCUUGAUGAUGCUGCAU	UAACGGUGUCUUCGAGGUUCU	5	Translation
Bra-miR172g	BraA08g029700.3C	BrapaHSP70-9	1	21	1054	1074	AGAAUCUUGAUGAUGCUGCAU	CAGCAGCUUUUGCAAGAUUUU	5	Translation
Bra-miR172h	BraA06g001280.3C	BrapaHSP70-23	1	21	1032	1052	GGAAUCUUGAUGAUGCUGCAU	CCCUGCCAUUAUCAAGAUUCU	5	Cleavage
Bra-miR172h	BraA03g035360.3C	BrapaHSP70-2	1	21	1057	1077	GGAAUCUUGAUGAUGCUGCAU	CAGCAGCUUCUCCAAGAUUUU	5	Translation
Bra-miR172i	BraA06g001280.3C	BrapaHSP70-23	1	21	1032	1052	GGAAUCUUGAUGAUGCUGCAU	CCCUGCCAUUAUCAAGAUUCU	5	Cleavage
Bra-miR172i	BraA03g035360.3C	BrapaHSP70-2	1	21	1057	1077	GGAAUCUUGAUGAUGCUGCAU	CAGCAGCUUCUCCAAGAUUUU	5	Translation
Bra-miR172j	BraA06g001280.3C	BrapaHSP70-23	1	21	1032	1052	GGAAUCUUGAUGAUGCUGCAU	CCCUGCCAUUAUCAAGAUUCU	5	Cleavage
Bra-miR172j	BraA03g035360.3C	BrapaHSP70-2	1	21	1057	1077	GGAAUCUUGAUGAUGCUGCAU	CAGCAGCUUCUCCAAGAUUUU	5	Translation
Bra-miR319c	BraA06g008250.3C	BrapaHSP70-26	1	21	1693	1713	UUGGACUGAAGGGAACUCCCU	AGAGAGUACUCUUUAGUACAG	5	Cleavage
Bra-miR390a	BraA01g027130.3C	BrapaHSP70-8	1	21	1249	1269	AAGCUCAGGAGGGAUAGCGCC	ACCCCUCUCUCUCUUGGUCUU	5	Cleavage
Bra-miR390b	BraA01g027130.3C	BrapaHSP70-8	1	21	1249	1269	AAGCUCAGGAGGGAUAGCGCC	ACCCCUCUCUCUCUUGGUCUU	5	Cleavage
Bra-miR390c	BraA01g027130.3C	BrapaHSP70-8	1	21	1249	1269	AAGCUCAGGAGGGAUAGCGCC	ACCCCUCUCUCUCUUGGUCUU	5	Cleavage
Bra-miR390d	BraA01g027130.3C	BrapaHSP70-8	1	21	1249	1269	AAGCUCAGGAGGGAUAGCGCC	ACCCCUCUCUCUCUUGGUCUU	5	Cleavage
Bra-miR390e	BraA01g027130.3C	BrapaHSP70-8	1	21	1249	1269	AAGCUCAGGAGGGAUAGCGCC	ACCCCUCUCUCUCUUGGUCUU	5	Cleavage
Bra-miR390f	BraA01g027130.3C	BrapaHSP70-8	1	21	1249	1269	AAGCUCAGGAGGGAUAGCGCC	ACCCCUCUCUCUCUUGGUCUU	5	Cleavage
Bra-miR394a	BraA03g047170.3C	BrapaHSP70-27	1	20	2475	2494	UUGGCAUUCUGUCCACCUCC	GAAGGUGAAUAGGAUUCCAA	5	Cleavage
Bra-miR394a	BraA07g020790.3C	BrapaHSP70-14	1	20	1629	1648	UUGGCAUUCUGUCCACCUCC	AGAGAUAGACAGGAUGGUGA	5	Cleavage
Bra-miR394b	BraA03g047170.3C	BrapaHSP70-27	1	20	2475	2494	UUGGCAUUCUGUCCACCUCC	GAAGGUGAAUAGGAUUCCAA	5	Cleavage
Bra-miR394b	BraA07g020790.3C	BrapaHSP70-14	1	20	1629	1648	UUGGCAUUCUGUCCACCUCC	AGAGAUAGACAGGAUGGUGA	5	Cleavage
Bra-miR394c	BraA03g047170.3C	BrapaHSP70-27	1	20	2475	2494	UUGGCAUUCUGUCCACCUCC	GAAGGUGAAUAGGAUUCCAA	5	Cleavage
Bra-miR394c	BraA07g020790.3C	BrapaHSP70-14	1	20	1629	1648	UUGGCAUUCUGUCCACCUCC	AGAGAUAGACAGGAUGGUGA	5	Cleavage
Bra-miR394d	BraA03g047170.3C	BrapaHSP70-27	1	20	2475	2494	UUGGCAUUCUGUCCACCUCC	GAAGGUGAAUAGGAUUCCAA	5	Cleavage
Bra-miR394d	BraA07g020790.3C	BrapaHSP70-14	1	20	1629	1648	UUGGCAUUCUGUCCACCUCC	AGAGAUAGACAGGAUGGUGA	5	Cleavage
Bra-miR394e	BraA03g047170.3C	BrapaHSP70-27	1	20	2475	2494	UUGGCAUUCUGUCCACCUCC	GAAGGUGAAUAGGAUUCCAA	5	Cleavage
Bra-miR394e	BraA07g020790.3C	BrapaHSP70-14	1	20	1629	1648	UUGGCAUUCUGUCCACCUCC	AGAGAUAGACAGGAUGGUGA	5	Cleavage
Bra-miR395g	BraA03g016490.3C	BrapaHSP70-13	1	21	1434	1454	CUGAAGUGUUUGGGGGGACUC	AAGUCUCACCAAGGACUGCAG	5	Cleavage
Bra-miR395h	BraA03g016490.3C	BrapaHSP70-13	1	21	1434	1454	CUGAAGUGUUUGGGGGGACUC	AAGUCUCACCAAGGACUGCAG	5	Cleavage
Bra-miR395i	BraA03g016490.3C	BrapaHSP70-13	1	21	1434	1454	CUGAAGUGUUUGGGGGGACUC	AAGUCUCACCAAGGACUGCAG	5	Cleavage
Bra-miR396a	BraA06g001280.3C	BrapaHSP70-23	1	21	1754	1773	UUCCACAGCUUUCUUGAACUU	ACGUCCAA-AAGGCUGUGGAG	5	Cleavage
Bra-miR403	BraA03g043350.3C	BrapaHSP70-6	1	21	972	992	UUAGAUUCACGCACAAACUCG	GAAGUGUCUGCGUGAUGCUAA	5	Cleavage
Bra-miR5714	BraA08g020460.3C	BrapaHSP70-22	1	21	926	945	UUUCUUGAGGUUGUAGAGUCU	UUGCUUUA-AAUUUCAAGAAA	5	Cleavage
Bra-miR5717	BraA01g001130.3C	BrapaHSP70-20	1	21	2023	2043	GUUUGGAUUGUUUGCCUUGGC	GAAGAGGCGAGCGGUUCAAAG	5	Cleavage
Bra-miR5717	BraA08g020460.3C	BrapaHSP70-22	1	21	1740	1760	GUUUGGAUUGUUUGCCUUGGC	GGUAGAGCAAAUGGUCCAAGA	5	Cleavage
Bra-miR5717	BraA03g051830.3C	BrapaHSP70-21	1	21	1728	1748	GUUUGGAUUGUUUGCCUUGGC	GGUAGAGCAAAUGGUCCAAGA	5	Cleavage
Bra-miR6032	BraA07g020790.3C	BrapaHSP70-14	1	21	1376	1396	UCUGCUGGUCGUUCCAUGUUA	CGACAUACCAAGACCAGCAGA	5	Translation
Bra-miR858a	BraA01g015070.3C	BrapaHSP70-19	1	21	363	383	UUCGUUGUCUGUUCGACCUUG	GCUUGUGGGGCAGAUAGCGAA	5	Cleavage
Bra-miR858a	BraA03g019440.3C	BrapaHSP70-12	1	21	1632	1652	UUCGUUGUCUGUUCGACCUUG	AGAGAUCGACCGGAUGGUGAA	5	Cleavage
Bra-miR858a	BraA08g029700.3C	BrapaHSP70-9	1	21	1596	1616	UUCGUUGUCUGUUCGACCUUG	GGAGGAUGAGCAGGUGAAGAA	5	Cleavage
Bra-miR858a	BraA06g012060.3C	BrapaHSP70-10	1	21	1596	1616	UUCGUUGUCUGUUCGACCUUG	GGAGGAUGAGCAGGUGAAGAA	5	Cleavage
Bra-miR858b	BraA08g020460.3C	BrapaHSP70-22	1	21	367	387	UUUCGUUGUCUGUUCGACCUU	CUCGUCGGGCAGAUCGCGAAG	5	Cleavage
Bra-miR858b	BraA03g019440.3C	BrapaHSP70-12	1	21	218	238	UUUCGUUGUCUGUUCGACCUU	UUGGUUUCACUGACAAUGAGA	5	Translation
Bra-miR858b	BraA03g016490.3C	BrapaHSP70-13	1	21	218	238	UUUCGUUGUCUGUUCGACCUU	UUGGUUUCACUGACAAUGAGA	5	Translation
Bra-miR858b	BraA01g001130.3C	BrapaHSP70-20	1	21	1646	1666	UUUCGUUGUCUGUUCGACCUU	GUGGUCUCUCAGACGAUGAGA	5	Cleavage
Bra-miR858b	BraA08g021750.3C	BrapaHSP70-18	1	21	1631	1651	UUUCGUUGUCUGUUCGACCUU	GUGGUCUCUCAGACGAUGAGA	5	Cleavage
Bra-miR9556	BraA08g029700.3C	BrapaHSP70-9	1	21	1764	1784	UCUACUUUCACCAAUUGGCCU	GAACCAGUUGGCGGAAGUUGA	5	Translation
Bra-miR9556	BraA03g016490.3C	BrapaHSP70-13	1	21	1945	1965	UCUACUUUCACCAAUUGGCCU	GCACCAGGUGGUGCAGGUGGA	5	Cleavage
Bra-miR9556	BraA09g062470.3C	BrapaHSP70-15	1	21	1162	1182	UCUACUUUCACCAAUUGGCCU	GUAUUAAGUGGUGAAGGUGGU	5	Cleavage
Bra-miRN316	BraA06g001280.3C	BrapaHSP70-23	1	20	2052	2071	UGAAUGUCUUUCUCUUCAUC	ACAGGAGAGAGGGACAGUCA	5	Cleavage
Bra-miRN316	BraA04g004290.3C	BrapaHSP70-24	1	20	2040	2059	UGAAUGUCUUUCUCUUCAUC	ACAGGAGAGAGGGACAGUCA	5	Cleavage
Bra-miRN316	BraA09g062470.3C	BrapaHSP70-15	1	20	1777	1796	UGAAUGUCUUUCUCUUCAUC	AAUGCGGAGAAGGAUGAUUA	5	Cleavage
Bra-miRN317	BraA01g015070.3C	BrapaHSP70-19	1	21	1251	1271	UUUUUCCUCGGAAUUUCCUCG	UCAGGAAGUUGUGAGGAAAUU	5	Translation
Bra-miRN324a	BraA05g012280.3C	BrapaHSP70-25	1	22	1247	1268	AGAUUUGUAGUUUACAUGGCCU	UGACUAUACAAGCUACAGCUCU	5	Cleavage
Bra-miRN324b	BraA05g012280.3C	BrapaHSP70-25	1	22	1247	1268	AGAUUUGUAGUUUACAUGGCCU	UGACUAUACAAGCUACAGCUCU	5	Cleavage
Bra-miRN329	BraA10g033140.3C	BrapaHSP70-4	1	21	1587	1607	UUGUUCUUCAAUAUGUACUUG	GAAGUACAAGUCGGAGGACGA	5	Translation
Bra-miRN329	BraA10g033130.3C	BrapaHSP70-5	1	21	1587	1607	UUGUUCUUCAAUAUGUACUUG	GAAGUACAAGUCGGAGGACGA	5	Translation
Bra-miRN334	BraA03g003930.3C	BrapaHSP70-17	1	22	489	510	UACAAAUCCUCCAACUUUUCUU	UAGUCAGGUUGGAGCGUUUGUG	5	Cleavage
Bra-miRN334	BraA02g003050.3C	BrapaHSP70-16	1	22	501	522	UACAAAUCCUCCAACUUUUCUU	UAGUCAGGUUGGAGCGUUUGUG	5	Cleavage
Bra-miRN338	BraA01g015070.3C	BrapaHSP70-19	1	21	476	496	UAACAACUCUCCACAAGACAA	AGGUUUCGUAUAGAGUUGUUG	5	Translation
Bra-miRN347	BraA03g016490.3C	BrapaHSP70-13	1	20	1174	1193	UUGUCGGAGUUUAUGAUCUC	AAGGGUGUGAACCCCGACGA	5	Cleavage
Bra-miRN347	BraA03g019440.3C	BrapaHSP70-12	1	20	1174	1193	UUGUCGGAGUUUAUGAUCUC	AAGGGUGUGAACCCCGACGA	5	Cleavage
Bra-miRN351	BraA02g003050.3C	BrapaHSP70-16	1	20	1379	1398	GCUUGUGGUUCGGACACUCU	UGAUUGGCCGAAACACAACC	5	Cleavage
Bra-miRN355	BraA09g007150.3C	BrapaHSP70-3	1	21	1179	1199	AGGAAGACAAGAUCAUGCUGG	GGUGCAAGAUCUUCUCUUGCU	5	Cleavage
Bra-miRN366	BraA09g062470.3C	BrapaHSP70-15	1	21	7	27	UUCGUUCUCUAUUUCUCCAUG	AGUGUGGCAAUAGAAGGCGAA	5	Cleavage
Bra-miRN371	BraA01g015070.3C	BrapaHSP70-19	1	22	1760	1781	UCGUACUUUGAGAACCAUUCGC	CAGAAAGGUUUGCAAAGGAUGA	5	Translation
Bra-miRN371	BraA03g051830.3C	BrapaHSP70-21	1	22	1751	1772	UCGUACUUUGAGAACCAUUCGC	CAGAAAGGUUUGCAAAGGAUGA	5	Translation
Bra-miRN371	BraA08g020460.3C	BrapaHSP70-22	1	22	658	679	UCGUACUUUGAGAACCAUUCGC	UUUAAUGAUUCGCAGAGGACGG	5	Translation
Bra-miRN373	BraA01g019900.3C	BrapaHSP70-28	1	21	2369	2389	UCUCGUUCGUCUUCUACUAUC	AAGAGUGGGAGACGAACAAAA	5	Cleavage
Bra-miRN373	BraA03g047170.3C	BrapaHSP70-27	1	21	2282	2302	UCUCGUUCGUCUUCUACUAUC	AAGAGUGGGAGACGAACAAAA	5	Cleavage
Bra-miRN373	BraA01g038810.3C	BrapaHSP70-1	1	21	1613	1633	UCUCGUUCGUCUUCUACUAUC	ACAAGAAGAAGGUGGACGCGA	5	Cleavage
Bra-miRN375	BraA03g051830.3C	BrapaHSP70-21	1	21	435	455	GUAUCCAUCUCGUUCGUCUUC	GAGGAUGAAUGAGGUUGAUGA	5	Cleavage
Bra-miRN375	BraA06g001280.3C	BrapaHSP70-23	1	21	861	881	GUAUCCAUCUCGUUCGUCUUC	UUUGAUGGAUGAGAAGGAUGU	5	Cleavage
Bra-miRN379	BraA01g019900.3C	BrapaHSP70-28	1	21	1077	1097	AUCUUCUGACUCAACUGCUUG	CAAGCAUUCGGGUUUGAAGAU	5	Cleavage
Bra-miRN379	BraA05g012280.3C	BrapaHSP70-25	1	21	916	936	AUCUUCUGACUCAACUGCUUG	AUAGAAGUUGAUUUGGGAGAC	5	Translation
