# Supplementary material for: HSP70 Gene Family in Brassica rapa: Genome-Wide Identification, Characterization, and Expression Patterns in Response to Heat and Cold Stress
Source: Cells. 2022 Jul 27;11(15):2316. doi: 10.3390/cells11152316 (PMC9367284; doi:10.3390/cells11152316)
Supplement: Supplementary file 1 [file cells-11-02316-s001.zip › PRIMER QRT.PCR-S4.xlsx]

## Sheet: Sheet1
S4- Qrt-PCR Primers
G70-1F	ATCAAGTCGCCATGAACCCT
G70-1R	CAACTTCTTCAATCTTGGGTCC
G70-2F	AAGCGGAGAAGTACAAGGCT
G70-2R	ACCAGCACCACCTTGATACA
G70-3F	CAAGGGTCGTTTGTCCAAGG
G70-3R	ACCCAGCTGATTGTTCTCCA
G70-4F	GTGATGCCGCTAAGAACCAG
G70-4R	AAGTAGGCAGGGACAGTGAC
G70-5F	GTGATGCCGCTAAGAACCAG
G70-5R	AAGTAGGCAGGGACAGTGAC
G70-6F	GTGTATGGAGCCTGTGGAGA
G70-6R	TCTCATTCCCTTCACCGCTT
G70-7F	TTGGTCTTGAAACTGCTGGC
G70-7R	CAGAGACGTTGAGAATGCCG
G70-8F	ACAGTCCACGATGTTGTCCT
G70-8R	GGGTCACGTCCAAGAGAAGA
G70-9F	AGCAGGTGAAGAAGAGGGTC
G70-9F	TCCAGCACTAGTACCTCCCT
G70-10F	GGAGATTCACCGATCCGTCT
G70-10R	TAAGCCCAGAGATCGAACCC
G70-11F	AACAAGGATGGGAAGCCGTA
G70-11R	GGCAACATTGAGACCAGCAA
G70-12F	TCACCAAGGACTGTAGGCTG
G70-12R	AACTCCTCTGCCTCCTTCAC
G70-13F	GTGAAGGAGGCAGAGGAGTT
G70-13R	GGCCGTGATGATTGGGTTAC
G70-14F	TCAGGAAGACAATGGGACCC
G70-14R	TCCGCTCAAAATACCACCCT
G70-15F	CTGTCATTACCGTTCCAGCG
G70-15R	GTGGTCAAAGTCTTCTCCGC
G70-16F	CCCACGAAGAAGAGTCAGGT
G70-16R	TGTTGCTCCTTACCTGTCGT
G70-17F	GTTGCACGCTCAGAAAGACA
G70-17R	TTCGCCGCATCAATCTTAGC
G70-18F	GTGTTCCCAAAGTGCAGGAG
G70-18R	TTCTTTGTGGGGATGGTGGT
G70-19F	AACCCACTGCTGCTTCTTTG
G70-19R	CTGCCTCTGTCAACCTCTGA
G70-20F	TGAAGGAAACCGCTGAGTCT
G70-20R	ACACAGCTATCACACCCTCC
G70-21F	CCCGTTGAGAATTCGCTGAG
G70-21R	AACCAATGGAAAGCGGTGTC
G70-22F	GTGCTTGAGGTTGGTGATGG
G70-22R	TCAAACTTGGCACGTGTGAG
G70-23F	TGCAATTCTCAGTCCCACCT
G70-23R	GGGACCAATCGTGTATGTGC
G70-24F	TTGAGGTTGTTGGATCCGGA
G70-24R	GTAAGAACACCCTCCGACCA
G70-25F	TTGGTCTTGAAACTGCTGGC
G70-25R	CAGAGACGTTGAGAATGCCG
G70-26F	TTAGGTTAAGGGCGTCGTGT
G70-26R	ACCCTGAACCAACTAGCTCC
G70-27F	AGGAGCGGTTGGTGTTAAGA
G70-27R	ATGCTCATGAACCAGGGACA
G70-28F	CGACCAGGTTGTGTCAAAGG
G70-28R	CCGGAATGCTCATGAACCAG
