# Supplementary material for: HSP70 Gene Family in Brassica rapa: Genome-Wide Identification, Characterization, and Expression Patterns in Response to Heat and Cold Stress
Source: Cells. 2022 Jul 27;11(15):2316. doi: 10.3390/cells11152316 (PMC9367284; doi:10.3390/cells11152316)
Supplement: Supplementary file 1 [file cells-11-02316-s001.zip › Promoter-S1.xlsx]

## Sheet: Sheet1
S1-Promoter Cis-elements
BraA01g001130.3C	TCCC-motif	TCTCCCT	119	7	+	Spinacia oleracea	part of a light responsive element
BraA01g001130.3C	I-box	AAGATAAGGCT	1556	10	+	Gossypium hirsutum	part of a light responsive element
BraA01g001130.3C	Unnamed__4	CTCC	94	4	+	Petroselinum hortense
BraA01g001130.3C	Unnamed__4	CTCC	120	4	+	Petroselinum hortense
BraA01g001130.3C	Unnamed__4	CTCC	144	4	-	Petroselinum hortense
BraA01g001130.3C	Unnamed__4	CTCC	154	4	-	Petroselinum hortense
BraA01g001130.3C	Unnamed__4	CTCC	390	4	-	Petroselinum hortense
BraA01g001130.3C	Unnamed__4	CTCC	684	4	-	Petroselinum hortense
BraA01g001130.3C	Unnamed__4	CTCC	725	4	-	Petroselinum hortense
BraA01g001130.3C	Unnamed__4	CTCC	813	4	-	Petroselinum hortense
BraA01g001130.3C	Unnamed__4	CTCC	1002	4	-	Petroselinum hortense
BraA01g001130.3C	Unnamed__4	CTCC	1062	4	+	Petroselinum hortense
BraA01g001130.3C	Unnamed__4	CTCC	1406	4	+	Petroselinum hortense
BraA01g001130.3C	Unnamed__4	CTCC	1537	4	-	Petroselinum hortense
BraA01g001130.3C	Unnamed__4	CTCC	1675	4	-	Petroselinum hortense
BraA01g001130.3C	Unnamed__4	CTCC	1767	4	-	Petroselinum hortense
BraA01g001130.3C	Unnamed__4	CTCC	1774	4	-	Petroselinum hortense
BraA01g001130.3C	Unnamed__4	CTCC	1883	4	-	Petroselinum hortense
BraA01g001130.3C	Unnamed__4	CTCC	1967	4	+	Petroselinum hortense
BraA01g001130.3C	Unnamed__4	CTCC	1986	4	+	Petroselinum hortense
BraA01g001130.3C	MRE	AACCTAA	268	7	-	Petroselinum crispum	MYB binding site involved in light responsiveness
BraA01g001130.3C	MYB recognition site	CCGTTG	1743	6	+	Arabidopsis thaliana
BraA01g001130.3C	ARE	AAACCA	656	6	-	Zea mays	cis-acting regulatory element essential for the anaerobic induction
BraA01g001130.3C	ARE	AAACCA	701	6	-	Zea mays	cis-acting regulatory element essential for the anaerobic induction
BraA01g001130.3C	AE-box	AGAAACAA	613	8	-	Arabidopsis thaliana	part of a module for light response
BraA01g001130.3C	ABRE3a	TACGTG	1449	6	-	Zea mays
BraA01g001130.3C	DRE core	GCCGAC	68	6	-	Arabidopsis thaliana
BraA01g001130.3C	ABRE	ACGTG	1449	5	-	Arabidopsis thaliana	cis-acting element involved in the abscisic acid responsiveness
BraA01g001130.3C	CAAT-box	CAAT	55	4	+	Nicotiana glutinosa
BraA01g001130.3C	CAAT-box	CAAT	140	4	+	Nicotiana glutinosa
BraA01g001130.3C	CAAT-box	CCAAT	275	5	+	Arabidopsis thaliana	common cis-acting element in promoter and enhancer regions
BraA01g001130.3C	CAAT-box	CAAT	276	4	+	Nicotiana glutinosa
BraA01g001130.3C	CAAT-box	CAAAT	302	5	+	Pisum sativum	common cis-acting element in promoter and enhancer regions
BraA01g001130.3C	CAAT-box	CAAT	462	4	-	Nicotiana glutinosa
BraA01g001130.3C	CAAT-box	CAAT	599	4	-	Nicotiana glutinosa
BraA01g001130.3C	CAAT-box	CAAT	650	4	+	Nicotiana glutinosa
BraA01g001130.3C	CAAT-box	CAAT	734	4	+	Nicotiana glutinosa
BraA01g001130.3C	CAAT-box	CAAAT	906	5	-	Pisum sativum	common cis-acting element in promoter and enhancer regions
BraA01g001130.3C	CAAT-box	CAAT	993	4	+	Nicotiana glutinosa
BraA01g001130.3C	CAAT-box	CAAT	1125	4	-	Nicotiana glutinosa
BraA01g001130.3C	CAAT-box	CAAAT	1203	5	-	Pisum sativum	common cis-acting element in promoter and enhancer regions
BraA01g001130.3C	CAAT-box	CAAT	1215	4	+	Nicotiana glutinosa
BraA01g001130.3C	CAAT-box	CAAT	1282	4	+	Nicotiana glutinosa
BraA01g001130.3C	CAAT-box	CAAT	1462	4	-	Nicotiana glutinosa
BraA01g001130.3C	CAAT-box	CAAAT	1680	5	-	Pisum sativum	common cis-acting element in promoter and enhancer regions
BraA01g001130.3C	CAAT-box	CAAAT	1806	5	-	Pisum sativum	common cis-acting element in promoter and enhancer regions
BraA01g001130.3C	ABRE4	CACGTA	1449	6	+	Zea mays
BraA01g001130.3C	STRE	AGGGG	1769	5	+	Arabidopsis thaliana
BraA01g001130.3C	MYB-like sequence	TAACCA	199	6	+	Arabidopsis thaliana
BraA01g001130.3C	AT~TATA-box	TATATA	1926	6	-	Arabidopsis thaliana
BraA01g001130.3C	Unnamed__1	CGTGG	1065	5	+	Zea mays
BraA01g001130.3C	Unnamed__1	CGTGG	1880	5	+	Zea mays
BraA01g001130.3C	Unnamed__1	CGTGG	1909	5	-	Zea mays
BraA01g001130.3C	MBS	CAACTG	766	6	+	Arabidopsis thaliana	MYB binding site involved in drought-inducibility
BraA01g001130.3C	G-box	TACGTG	1449	6	-	Arabidopsis thaliana	cis-acting regulatory element involved in light responsiveness
BraA01g001130.3C	G-box	CACGAC	1878	6	-	Zea mays	cis-acting regulatory element involved in light responsiveness
BraA01g001130.3C	Myc	TCTCTTA	520	7	-	Arabidopsis thaliana
BraA01g001130.3C	TATA-box	ATTATA	319	6	+	Brassica napus	core promoter element around -30 of transcription start
BraA01g001130.3C	TATA-box	TATAA	320	5	-	Arabidopsis thaliana	core promoter element around -30 of transcription start
BraA01g001130.3C	TATA-box	TATA	321	4	+	Arabidopsis thaliana	core promoter element around -30 of transcription start
BraA01g001130.3C	TATA-box	TATA	555	4	+	Arabidopsis thaliana	core promoter element around -30 of transcription start
BraA01g001130.3C	TATA-box	TATA	878	4	+	Arabidopsis thaliana	core promoter element around -30 of transcription start
BraA01g001130.3C	TATA-box	ATTATA	1284	6	+	Brassica napus	core promoter element around -30 of transcription start
BraA01g001130.3C	TATA-box	TATAA	1285	5	-	Arabidopsis thaliana	core promoter element around -30 of transcription start
BraA01g001130.3C	TATA-box	TATA	1286	4	-	Arabidopsis thaliana	core promoter element around -30 of transcription start
BraA01g001130.3C	TATA-box	ATTATA	1443	6	+	Brassica napus	core promoter element around -30 of transcription start
BraA01g001130.3C	TATA-box	TATAA	1444	5	-	Arabidopsis thaliana	core promoter element around -30 of transcription start
BraA01g001130.3C	TATA-box	TATA	1445	4	-	Arabidopsis thaliana	core promoter element around -30 of transcription start
BraA01g001130.3C	TATA-box	TATATA	1926	6	-	Arabidopsis thaliana	core promoter element around -30 of transcription start
BraA01g001130.3C	TATA-box	ATATAT	1927	6	-	Brassica napus	core promoter element around -30 of transcription start
BraA01g001130.3C	TATA-box	TATA	1928	4	-	Arabidopsis thaliana	core promoter element around -30 of transcription start
BraA01g001130.3C	TCT-motif	TCTTAC	87	6	+	Arabidopsis thaliana	part of a light responsive element
BraA01g001130.3C	Myb	CAACTG	766	6	+	Arabidopsis thaliana
BraA01g001130.3C	AAGAA-motif	GAAAGAA	259	7	-	Avena sativa
BraA01g001130.3C	MYB	TAACCA	199	6	+	Arabidopsis thaliana
BraA01g001130.3C	MYB	CAACAG	379	6	-	Arabidopsis thaliana
BraA01g001130.3C	MYB	CAACAG	944	6	-	Arabidopsis thaliana
BraA01g001130.3C	MYB	CAACAG	1394	6	+	Arabidopsis thaliana
BraA01g001130.3C		motif_sequence	57	4	+	organism	short_function
BraA01g001130.3C		motif_sequence	128	4	+	organism	short_function
BraA01g001130.3C		motif_sequence	325	4	-	organism	short_function
BraA01g001130.3C		motif_sequence	539	4	-	organism	short_function
BraA01g001130.3C		motif_sequence	707	4	-	organism	short_function
BraA01g001130.3C		motif_sequence	799	4	-	organism	short_function
BraA01g001130.3C		motif_sequence	813	4	-	organism	short_function
BraA01g001130.3C		motif_sequence	1056	4	+	organism	short_function
BraA01g001130.3C		motif_sequence	1143	4	+	organism	short_function
BraA01g001130.3C		motif_sequence	1217	4	+	organism	short_function
BraA01g001130.3C		motif_sequence	1258	4	-	organism	short_function
BraA01g001130.3C		motif_sequence	1383	4	+	organism	short_function
BraA01g001130.3C		motif_sequence	1404	4	+	organism	short_function
BraA01g001130.3C		motif_sequence	1465	4	-	organism	short_function
BraA01g001130.3C		motif_sequence	1589	4	-	organism	short_function
BraA01g001130.3C		motif_sequence	1646	4	+	organism	short_function
BraA01g001130.3C		motif_sequence	1670	4	-	organism	short_function
BraA01g001130.3C		motif_sequence	1774	4	-	organism	short_function
BraA01g001130.3C		motif_sequence	1965	4	+	organism	short_function
BraA01g001130.3C	LTR	CCGAAA	583	6	+	Hordeum vulgare	cis-acting element involved in low-temperature responsiveness
BraA01g001130.3C	AC-I	GCTTACCTACCA	242	11	+	Arabidopsis thaliana
BraA01g001130.3C	TC-rich repeats	GTTTTCTTAC	1452	9	-	Nicotiana tabacum	cis-acting element involved in defense and stress responsiveness
BraA01g001130.3C	CCAAT-box	CAACGG	1743	6	-	Hordeum vulgare	MYBHv1 binding site
BraA01g001130.3C	Myb-binding site	CAACAG	379	6	-	Nicotiana tabacum
BraA01g001130.3C	Myb-binding site	CAACAG	944	6	-	Nicotiana tabacum
BraA01g001130.3C	Myb-binding site	CAACAG	1394	6	+	Nicotiana tabacum
BraA01g001130.3C	MYC	CATTTG	302	6	-	Arabidopsis thaliana
BraA01g015070.3C	ABRE2	CCACGTGG	62	8	+	Zea mays
BraA01g015070.3C	MSA-like	(T/C)C(T/C)AACGG(T/C)(T/C)A	1793	9	+	Catharanthus roseus	cis-acting element involved in cell cycle regulation
BraA01g015070.3C	WRE3	CCACCT	1452	6	+	Pisum sativum
BraA01g015070.3C	Box II	CCACGTGGC	62	9	+	Petroselinum crispum	part of a light responsive element
BraA01g015070.3C	GCN4_motif	TGAGTCA	757	7	-	Oryza sativa	cis-regulatory element involved in endosperm expression
BraA01g015070.3C	Unnamed__4	CTCC	801	4	+	Petroselinum hortense
BraA01g015070.3C	Unnamed__4	CTCC	865	4	-	Petroselinum hortense
BraA01g015070.3C	Unnamed__4	CTCC	1017	4	+	Petroselinum hortense
BraA01g015070.3C	Unnamed__4	CTCC	1621	4	-	Petroselinum hortense
BraA01g015070.3C	Unnamed__4	CTCC	1688	4	-	Petroselinum hortense
BraA01g015070.3C	Unnamed__4	CTCC	1966	4	+	Petroselinum hortense
BraA01g015070.3C	ARE	AAACCA	1270	6	-	Zea mays	cis-acting regulatory element essential for the anaerobic induction
BraA01g015070.3C	MRE	AACCTAA	500	7	-	Petroselinum crispum	MYB binding site involved in light responsiveness
BraA01g015070.3C	MYB recognition site	CCGTTG	1795	6	-	Arabidopsis thaliana
BraA01g015070.3C	TGACG-motif	TGACG	591	5	-	Hordeum vulgare	cis-acting regulatory element involved in the MeJA-responsiveness
BraA01g015070.3C	TGACG-motif	TGACG	1233	5	-	Hordeum vulgare	cis-acting regulatory element involved in the MeJA-responsiveness
BraA01g015070.3C	TGACG-motif	TGACG	1653	5	+	Hordeum vulgare	cis-acting regulatory element involved in the MeJA-responsiveness
BraA01g015070.3C	ABRE	CACGTG	63	6	+	Arabidopsis thaliana	cis-acting element involved in the abscisic acid responsiveness
BraA01g015070.3C	ABRE	ACGTG	64	5	+	Arabidopsis thaliana	cis-acting element involved in the abscisic acid responsiveness
BraA01g015070.3C	ABRE	ACGTG	1571	5	-	Arabidopsis thaliana	cis-acting element involved in the abscisic acid responsiveness
BraA01g015070.3C	CAAT-box	CCAAT	7	5	+	Arabidopsis thaliana	common cis-acting element in promoter and enhancer regions
BraA01g015070.3C	CAAT-box	CAAT	8	4	+	Nicotiana glutinosa
BraA01g015070.3C	CAAT-box	CAAT	389	4	+	Nicotiana glutinosa
BraA01g015070.3C	CAAT-box	CAAT	401	4	-	Nicotiana glutinosa
BraA01g015070.3C	CAAT-box	CAAT	454	4	-	Nicotiana glutinosa
BraA01g015070.3C	CAAT-box	CAAAT	459	5	-	Pisum sativum	common cis-acting element in promoter and enhancer regions
BraA01g015070.3C	CAAT-box	CAAAT	559	5	+	Pisum sativum	common cis-acting element in promoter and enhancer regions
BraA01g015070.3C	CAAT-box	CAAT	808	4	-	Nicotiana glutinosa
BraA01g015070.3C	CAAT-box	CCAAT	848	5	+	Arabidopsis thaliana	common cis-acting element in promoter and enhancer regions
BraA01g015070.3C	CAAT-box	CAAT	849	4	+	Nicotiana glutinosa
BraA01g015070.3C	CAAT-box	CAAT	993	4	-	Nicotiana glutinosa
BraA01g015070.3C	CAAT-box	CAAAT	998	5	+	Pisum sativum	common cis-acting element in promoter and enhancer regions
BraA01g015070.3C	CAAT-box	CAAAT	1001	5	-	Pisum sativum	common cis-acting element in promoter and enhancer regions
BraA01g015070.3C	CAAT-box	CCAAT	1025	5	+	Arabidopsis thaliana	common cis-acting element in promoter and enhancer regions
BraA01g015070.3C	CAAT-box	CAAT	1026	4	+	Nicotiana glutinosa
BraA01g015070.3C	CAAT-box	CAAT	1082	4	-	Nicotiana glutinosa
BraA01g015070.3C	CAAT-box	CAAT	1249	4	-	Nicotiana glutinosa
BraA01g015070.3C	CAAT-box	CAAAT	1253	5	-	Pisum sativum	common cis-acting element in promoter and enhancer regions
BraA01g015070.3C	CAAT-box	CAAT	1300	4	-	Nicotiana glutinosa
BraA01g015070.3C	CAAT-box	CAAT	1348	4	+	Nicotiana glutinosa
BraA01g015070.3C	CAAT-box	CAAAT	1422	5	+	Pisum sativum	common cis-acting element in promoter and enhancer regions
BraA01g015070.3C	CAAT-box	CAAAT	1484	5	+	Pisum sativum	common cis-acting element in promoter and enhancer regions
BraA01g015070.3C	CAAT-box	CAAT	1520	4	+	Nicotiana glutinosa
BraA01g015070.3C	CAAT-box	CAAT	1522	4	-	Nicotiana glutinosa
BraA01g015070.3C	CAAT-box	CAAAT	1664	5	-	Pisum sativum	common cis-acting element in promoter and enhancer regions
BraA01g015070.3C	CAAT-box	CAAT	1915	4	+	Nicotiana glutinosa
BraA01g015070.3C	TGA-element	AACGAC	601	6	+	Brassica oleracea	auxin-responsive element
BraA01g015070.3C	GARE-motif	TCTGTTG	508	7	-	Brassica oleracea	gibberellin-responsive element
BraA01g015070.3C	G-Box	CACGTG	63	6	+	Pisum sativum	cis-acting regulatory element involved in light responsiveness
BraA01g015070.3C	as-1	TGACG	591	5	-	Arabidopsis thaliana
BraA01g015070.3C	as-1	TGACG	1233	5	-	Arabidopsis thaliana
BraA01g015070.3C	as-1	TGACG	1653	5	+	Arabidopsis thaliana
BraA01g015070.3C	AT~TATA-box	TATATA	235	6	+	Arabidopsis thaliana
BraA01g015070.3C	AT~TATA-box	TATATA	312	6	+	Arabidopsis thaliana
BraA01g015070.3C	AT~TATA-box	TATATA	952	6	+	Arabidopsis thaliana
BraA01g015070.3C	MYB-like sequence	TAACCA	1371	6	+	Arabidopsis thaliana
BraA01g015070.3C	MYB-like sequence	TAACCA	1751	6	+	Arabidopsis thaliana
BraA01g015070.3C	STRE	AGGGG	1860	5	+	Arabidopsis thaliana
BraA01g015070.3C	GT1-motif	GGTTAAT	1369	7	-	Avena sativa	light responsive element
BraA01g015070.3C	GT1-motif	GGTTAA	1370	6	-	Arabidopsis thaliana	light responsive element
BraA01g015070.3C	TATA	TATAAAAT	1391	8	+	Arabidopsis thaliana
BraA01g015070.3C	Unnamed__1	GCCACGTGGC	61	9	+	Petunia sp.
BraA01g015070.3C	Unnamed__1	CGTGG	62	5	-	Zea mays
BraA01g015070.3C	Unnamed__1	CGTGG	65	5	+	Zea mays
BraA01g015070.3C	Unnamed__1	CGTGG	1570	5	-	Zea mays
BraA01g015070.3C	G-box	GCCACGTGGA	61	9	-	Arabidopsis thaliana	cis-acting regulatory element involved in light responsiveness
BraA01g015070.3C	G-box	CACGTG	63	6	+	Arabidopsis thaliana	cis-acting regulatory element involved in light responsiveness
BraA01g015070.3C	G-box	CACGTC	1571	6	+	Zea mays	cis-acting regulatory element involved in light responsiveness
BraA01g015070.3C	Myc	TCTCTTA	179	7	+	Arabidopsis thaliana
BraA01g015070.3C	TATA-box	ATTATA	233	6	+	Brassica napus	core promoter element around -30 of transcription start
BraA01g015070.3C	TATA-box	TATATAA	234	7	-	Arabidopsis thaliana	core promoter element around -30 of transcription start
BraA01g015070.3C	TATA-box	TATATA	235	6	+	Arabidopsis thaliana	core promoter element around -30 of transcription start
BraA01g015070.3C	TATA-box	TATA	237	4	+	Arabidopsis thaliana	core promoter element around -30 of transcription start
BraA01g015070.3C	TATA-box	TATATAA	311	7	-	Arabidopsis thaliana	core promoter element around -30 of transcription start
BraA01g015070.3C	TATA-box	TATATA	312	6	+	Arabidopsis thaliana	core promoter element around -30 of transcription start
BraA01g015070.3C	TATA-box	ATATAA	313	6	+	Brassica oleracea	core promoter element around -30 of transcription start
BraA01g015070.3C	TATA-box	TATA	314	4	+	Arabidopsis thaliana	core promoter element around -30 of transcription start
BraA01g015070.3C	TATA-box	TACATAAA	380	8	-	Oryza sativa	core promoter element around -30 of transcription start
BraA01g015070.3C	TATA-box	TATAAATA	446	8	-	Daucus carota	core promoter element around -30 of transcription start
BraA01g015070.3C	TATA-box	TATAAAT	447	7	-	Brassica juncea	core promoter element around -30 of transcription start
BraA01g015070.3C	TATA-box	TATAAA	448	6	-	Helianthus annuus	core promoter element around -30 of transcription start
BraA01g015070.3C	TATA-box	TATAA	449	5	-	Arabidopsis thaliana	core promoter element around -30 of transcription start
BraA01g015070.3C	TATA-box	TATA	450	4	+	Arabidopsis thaliana	core promoter element around -30 of transcription start
BraA01g015070.3C	TATA-box	TATA	474	4	+	Arabidopsis thaliana	core promoter element around -30 of transcription start
BraA01g015070.3C	TATA-box	TATA	480	4	+	Arabidopsis thaliana	core promoter element around -30 of transcription start
BraA01g015070.3C	TATA-box	TACAAAA	548	7	-	Oryza sativa	core promoter element around -30 of transcription start
BraA01g015070.3C	TATA-box	TATACA	551	6	-	Helianthus annuus	core promoter element around -30 of transcription start
BraA01g015070.3C	TATA-box	TATA	553	4	+	Arabidopsis thaliana	core promoter element around -30 of transcription start
BraA01g015070.3C	TATA-box	TATA	566	4	+	Arabidopsis thaliana	core promoter element around -30 of transcription start
BraA01g015070.3C	TATA-box	ATATAT	584	6	+	Brassica napus	core promoter element around -30 of transcription start
BraA01g015070.3C	TATA-box	TATA	585	4	+	Arabidopsis thaliana	core promoter element around -30 of transcription start
BraA01g015070.3C	TATA-box	TACAAAA	596	7	+	Oryza sativa	core promoter element around -30 of transcription start
BraA01g015070.3C	TATA-box	ATTATA	711	6	+	Brassica napus	core promoter element around -30 of transcription start
BraA01g015070.3C	TATA-box	TATAA	712	5	-	Arabidopsis thaliana	core promoter element around -30 of transcription start
BraA01g015070.3C	TATA-box	TATA	713	4	+	Arabidopsis thaliana	core promoter element around -30 of transcription start
BraA01g015070.3C	TATA-box	TATATA	952	6	+	Arabidopsis thaliana	core promoter element around -30 of transcription start
BraA01g015070.3C	TATA-box	TATA	954	4	+	Arabidopsis thaliana	core promoter element around -30 of transcription start
BraA01g015070.3C	TATA-box	ccTATAAAaa	1195	9	-	Arabidopsis thaliana	core promoter element around -30 of transcription start
BraA01g015070.3C	TATA-box	TATACA	1389	6	-	Helianthus annuus	core promoter element around -30 of transcription start
BraA01g015070.3C	TATA-box	TATA	1391	4	-	Arabidopsis thaliana	core promoter element around -30 of transcription start
BraA01g015070.3C	TATA-box	TATACA	1478	6	-	Helianthus annuus	core promoter element around -30 of transcription start
BraA01g015070.3C	TATA-box	TATA	1480	4	-	Arabidopsis thaliana	core promoter element around -30 of transcription start
BraA01g015070.3C	TATA-box	TATA	1578	4	-	Arabidopsis thaliana	core promoter element around -30 of transcription start
BraA01g015070.3C	TATA-box	TACAAAA	1629	7	-	Oryza sativa	core promoter element around -30 of transcription start
BraA01g015070.3C	TATA-box	TATAAAA	1902	7	-	Pisum sativum	core promoter element around -30 of transcription start
BraA01g015070.3C	TATA-box	TATAAA	1903	6	-	Helianthus annuus	core promoter element around -30 of transcription start
BraA01g015070.3C	TATA-box	TATAA	1904	5	-	Arabidopsis thaliana	core promoter element around -30 of transcription start
BraA01g015070.3C	TATA-box	TATA	1905	4	-	Arabidopsis thaliana	core promoter element around -30 of transcription start
BraA01g015070.3C	TATA-box	TATAA	1977	5	-	Arabidopsis thaliana	core promoter element around -30 of transcription start
BraA01g015070.3C	TATA-box	TATA	1978	4	-	Arabidopsis thaliana	core promoter element around -30 of transcription start
BraA01g015070.3C	MBS	CAACTG	1381	6	-	Arabidopsis thaliana	MYB binding site involved in drought-inducibility
BraA01g015070.3C	NON	CAACGGCCACG	1795	10	+	Nicotiana tabacum
BraA01g015070.3C	TCT-motif	TCTTAC	1401	6	-	Arabidopsis thaliana	part of a light responsive element
BraA01g015070.3C	TCT-motif	TCTTAC	1983	6	+	Arabidopsis thaliana	part of a light responsive element
BraA01g015070.3C	GATA-motif	GATAGGA	267	7	-	Arabidopsis thaliana	part of a light responsive element
BraA01g015070.3C	GATA-motif	AAGATAAGATT	703	10	+	Arabidopsis thaliana	part of a light responsive element
BraA01g015070.3C	GA-motif	ATAGATAA	955	8	+	Arabidopsis thaliana	part of a light responsive element
BraA01g015070.3C	O2-site	GTTGACGTGA	1230	9	-	Zea mays	cis-acting regulatory element involved in zein metabolism regulation
BraA01g015070.3C	L-box	ATCCCACCTAC	1449	10	+	Petroselinum crispum	part of a light responsive element
BraA01g015070.3C	Myb	TAACTG	316	6	+	Arabidopsis thaliana
BraA01g015070.3C	Myb	CAACTG	1381	6	-	Arabidopsis thaliana
BraA01g015070.3C	AuxRR-core	GGTCCAT	105	7	+	Nicotiana tabacum	cis-acting regulatory element involved in auxin responsiveness
BraA01g015070.3C	MYB	CAACAG	508	6	+	Arabidopsis thaliana
BraA01g015070.3C	MYB	TAACCA	1371	6	+	Arabidopsis thaliana
BraA01g015070.3C	MYB	CAACCA	1540	6	+	Arabidopsis thaliana
BraA01g015070.3C	MYB	TAACCA	1751	6	+	Arabidopsis thaliana
BraA01g015070.3C		motif_sequence	35	4	-	organism	short_function
BraA01g015070.3C		motif_sequence	39	4	+	organism	short_function
BraA01g015070.3C		motif_sequence	54	4	+	organism	short_function
BraA01g015070.3C		motif_sequence	71	4	+	organism	short_function
BraA01g015070.3C		motif_sequence	224	4	+	organism	short_function
BraA01g015070.3C		motif_sequence	300	4	-	organism	short_function
BraA01g015070.3C		motif_sequence	304	4	+	organism	short_function
BraA01g015070.3C		motif_sequence	362	4	+	organism	short_function
BraA01g015070.3C		motif_sequence	433	4	-	organism	short_function
BraA01g015070.3C		motif_sequence	437	4	+	organism	short_function
BraA01g015070.3C		motif_sequence	518	4	-	organism	short_function
BraA01g015070.3C		motif_sequence	659	4	+	organism	short_function
BraA01g015070.3C		motif_sequence	694	4	+	organism	short_function
BraA01g015070.3C		motif_sequence	859	4	-	organism	short_function
BraA01g015070.3C		motif_sequence	865	4	-	organism	short_function
BraA01g015070.3C		motif_sequence	900	4	+	organism	short_function
BraA01g015070.3C		motif_sequence	1215	4	+	organism	short_function
BraA01g015070.3C		motif_sequence	1265	4	-	organism	short_function
BraA01g015070.3C		motif_sequence	1288	4	-	organism	short_function
BraA01g015070.3C		motif_sequence	1334	4	-	organism	short_function
BraA01g015070.3C		motif_sequence	1487	4	+	organism	short_function
BraA01g015070.3C		motif_sequence	1606	4	-	organism	short_function
BraA01g015070.3C		motif_sequence	1621	4	-	organism	short_function
BraA01g015070.3C		motif_sequence	1670	4	-	organism	short_function
BraA01g015070.3C		motif_sequence	1683	4	-	organism	short_function
BraA01g015070.3C		motif_sequence	1828	4	+	organism	short_function
BraA01g015070.3C		motif_sequence	1873	4	+	organism	short_function
BraA01g015070.3C		motif_sequence	1896	4	+	organism	short_function
BraA01g015070.3C		motif_sequence	1908	4	+	organism	short_function
BraA01g015070.3C		motif_sequence	1917	4	+	organism	short_function
BraA01g015070.3C	CGTCA-motif	CGTCA	591	5	+	Hordeum vulgare	cis-acting regulatory element involved in the MeJA-responsiveness
BraA01g015070.3C	CGTCA-motif	CGTCA	1233	5	+	Hordeum vulgare	cis-acting regulatory element involved in the MeJA-responsiveness
BraA01g015070.3C	CGTCA-motif	CGTCA	1653	5	-	Hordeum vulgare	cis-acting regulatory element involved in the MeJA-responsiveness
BraA01g015070.3C	Unnamed_1	GGATTTTACAGT	818	11	-	Pisum sativum	cis-acting element involved in phytochrome down-regulation expression
BraA01g015070.3C	TCA-element	CCATCTTTTT	778	9	-	Nicotiana tabacum	cis-acting element involved in salicylic acid responsiveness
BraA01g015070.3C	LAMP-element	CTTTATCA	93	8	-	Pisum sativum	part of a light responsive element
BraA01g015070.3C	3-AF1 binding site	TAAGAGAGGAA	1885	10	-	Solanum tuberosum	light responsive element
BraA01g015070.3C	MYC	CATGTG	860	6	-	Arabidopsis thaliana
BraA01g015070.3C	MYC	CATGTG	1011	6	-	Arabidopsis thaliana
BraA01g015070.3C	MYC	CATGTG	1415	6	-	Arabidopsis thaliana
BraA01g015070.3C	MYC	CATTTG	1422	6	-	Arabidopsis thaliana
BraA01g015070.3C	MYC	CATTTG	1484	6	-	Arabidopsis thaliana
BraA01g015070.3C	MYC	CAATTG	1520	6	-	Arabidopsis thaliana
BraA01g015070.3C	MYC	CATTTG	1663	6	+	Arabidopsis thaliana
BraA01g015070.3C	Myb-binding site	CAACAG	508	6	+	Nicotiana tabacum
BraA01g015070.3C	CCAAT-box	CAACGG	1795	6	+	Hordeum vulgare	MYBHv1 binding site
BraA01g019900.3C	Unnamed__2	CCCCGG	1691	6	+	Zea mays
BraA01g019900.3C	CCGTCC-box	CCGTCC	579	6	-	Petroselinum hortense
BraA01g019900.3C	TCT-motif	TCTTAC	55	6	+	Arabidopsis thaliana	part of a light responsive element
BraA01g019900.3C	TCT-motif	TCTTAC	633	6	+	Arabidopsis thaliana	part of a light responsive element
BraA01g019900.3C	GATA-motif	GATAGGA	1263	7	-	Arabidopsis thaliana	part of a light responsive element
BraA01g019900.3C	AT-rich element	ATAGAAATCAA	1941	10	+	Glycine max	binding site of AT-rich DNA binding protein (ATBP-1)
BraA01g019900.3C	HD-Zip 1	CAAT(A/T)ATTG	1293	8.5	-	Arabidopsis thaliana	element involved in differentiation of the palisade mesophyll cells
BraA01g019900.3C	Myc	TCTCTTA	1527	7	+	Arabidopsis thaliana
BraA01g019900.3C	TATA-box	ATATAT	137	6	+	Brassica napus	core promoter element around -30 of transcription start
BraA01g019900.3C	TATA-box	TATA	138	4	+	Arabidopsis thaliana	core promoter element around -30 of transcription start
BraA01g019900.3C	TATA-box	TATA	765	4	+	Arabidopsis thaliana	core promoter element around -30 of transcription start
BraA01g019900.3C	TATA-box	ATTATA	867	6	+	Brassica napus	core promoter element around -30 of transcription start
BraA01g019900.3C	TATA-box	TATAA	868	5	-	Arabidopsis thaliana	core promoter element around -30 of transcription start
BraA01g019900.3C	TATA-box	TATA	869	4	+	Arabidopsis thaliana	core promoter element around -30 of transcription start
BraA01g019900.3C	TATA-box	TATA	898	4	+	Arabidopsis thaliana	core promoter element around -30 of transcription start
BraA01g019900.3C	TATA-box	TATA	936	4	+	Arabidopsis thaliana	core promoter element around -30 of transcription start
BraA01g019900.3C	TATA-box	TATAAA	978	6	-	Helianthus annuus	core promoter element around -30 of transcription start
BraA01g019900.3C	TATA-box	TATAA	979	5	-	Arabidopsis thaliana	core promoter element around -30 of transcription start
BraA01g019900.3C	TATA-box	TATA	980	4	+	Arabidopsis thaliana	core promoter element around -30 of transcription start
BraA01g019900.3C	TATA-box	ATTATA	1074	6	+	Brassica napus	core promoter element around -30 of transcription start
BraA01g019900.3C	TATA-box	TATAA	1075	5	-	Arabidopsis thaliana	core promoter element around -30 of transcription start
BraA01g019900.3C	TATA-box	TATA	1076	4	-	Arabidopsis thaliana	core promoter element around -30 of transcription start
BraA01g019900.3C	TATA-box	ATATAT	1312	6	-	Brassica napus	core promoter element around -30 of transcription start
BraA01g019900.3C	TATA-box	TATA	1313	4	-	Arabidopsis thaliana	core promoter element around -30 of transcription start
BraA01g019900.3C	TATA-box	ATATAT	1595	6	-	Brassica napus	core promoter element around -30 of transcription start
BraA01g019900.3C	TATA-box	TATATA	1596	6	-	Arabidopsis thaliana	core promoter element around -30 of transcription start
BraA01g019900.3C	TATA-box	ATATAT	1597	6	-	Brassica napus	core promoter element around -30 of transcription start
BraA01g019900.3C	TATA-box	TATA	1598	4	-	Arabidopsis thaliana	core promoter element around -30 of transcription start
BraA01g019900.3C	G-box	TACGTG	109	6	-	Arabidopsis thaliana	cis-acting regulatory element involved in light responsiveness
BraA01g019900.3C	G-box	CACGTC	395	6	-	Zea mays	cis-acting regulatory element involved in light responsiveness
BraA01g019900.3C	G-box	ACACGTGT	1484	8	-	Brassica napus	cis-acting regulatory element involved in light responsiveness
BraA01g019900.3C	G-box	CACGTG	1485	6	-	Arabidopsis thaliana	cis-acting regulatory element involved in light responsiveness
BraA01g019900.3C	G-box	TAACACGTAG	1498	9	+	Brassica oleracea	cis-acting regulatory element involved in light responsiveness
BraA01g019900.3C	G-box	CACGTG	1501	6	-	Arabidopsis thaliana	cis-acting regulatory element involved in light responsiveness
BraA01g019900.3C	Unnamed__1	CGTGG	41	5	+	Zea mays
BraA01g019900.3C	Unnamed__1	CGTGG	1503	5	+	Zea mays
BraA01g019900.3C	TC-rich repeats	GTTTTCTTAC	629	9	+	Nicotiana tabacum	cis-acting element involved in defense and stress responsiveness
BraA01g019900.3C	MYC	CATGTG	916	6	-	Arabidopsis thaliana
BraA01g019900.3C	TCA-element	CCATCTTTTT	495	9	-	Nicotiana tabacum	cis-acting element involved in salicylic acid responsiveness
BraA01g019900.3C	TCA-element	TCAGAAGAGG	678	9	+	Brassica oleracea	cis-acting element involved in salicylic acid responsiveness
BraA01g019900.3C	LAMP-element	CTTTATCA	292	8	+	Pisum sativum	part of a light responsive element
BraA01g019900.3C	A-box	CCGTCC	579	6	-	Petroselinum crispum	cis-acting regulatory element
BraA01g019900.3C	AAGAA-motif	GAAAGAA	32	7	+	Avena sativa
BraA01g019900.3C	AAGAA-motif	gGTAAAGAAA	342	9	+	Avena sativa
BraA01g019900.3C	AAGAA-motif	GAAAGAA	1031	7	-	Avena sativa
BraA01g019900.3C	AAGAA-motif	GAAAGAA	1629	7	-	Avena sativa
BraA01g019900.3C	Myb	TAACTG	1904	6	-	Arabidopsis thaliana
BraA01g019900.3C	AuxRR-core	GGTCCAT	486	7	-	Nicotiana tabacum	cis-acting regulatory element involved in auxin responsiveness
BraA01g019900.3C	MYB	TAACCA	801	6	+	Arabidopsis thaliana
BraA01g019900.3C	MYB	CAACCA	842	6	+	Arabidopsis thaliana
BraA01g019900.3C		motif_sequence	112	4	-	organism	short_function
BraA01g019900.3C		motif_sequence	116	4	+	organism	short_function
BraA01g019900.3C		motif_sequence	131	4	-	organism	short_function
BraA01g019900.3C		motif_sequence	428	4	-	organism	short_function
BraA01g019900.3C		motif_sequence	654	4	-	organism	short_function
BraA01g019900.3C		motif_sequence	681	4	-	organism	short_function
BraA01g019900.3C		motif_sequence	853	4	+	organism	short_function
BraA01g019900.3C		motif_sequence	921	4	-	organism	short_function
BraA01g019900.3C		motif_sequence	1050	4	+	organism	short_function
BraA01g019900.3C		motif_sequence	1136	4	+	organism	short_function
BraA01g019900.3C		motif_sequence	1335	4	-	organism	short_function
BraA01g019900.3C		motif_sequence	1437	4	+	organism	short_function
BraA01g019900.3C		motif_sequence	1673	4	+	organism	short_function
BraA01g019900.3C		motif_sequence	1723	4	-	organism	short_function
BraA01g019900.3C		motif_sequence	1784	4	+	organism	short_function
BraA01g019900.3C		motif_sequence	1795	4	+	organism	short_function
BraA01g019900.3C		motif_sequence	1822	4	+	organism	short_function
BraA01g019900.3C		motif_sequence	1881	4	+	organism	short_function
BraA01g019900.3C		motif_sequence	1913	4	+	organism	short_function
BraA01g019900.3C		motif_sequence	1981	4	-	organism	short_function
BraA01g019900.3C	Unnamed__4	CTCC	28	4	-	Petroselinum hortense
BraA01g019900.3C	Unnamed__4	CTCC	131	4	-	Petroselinum hortense
BraA01g019900.3C	Unnamed__4	CTCC	424	4	-	Petroselinum hortense
BraA01g019900.3C	Unnamed__4	CTCC	503	4	-	Petroselinum hortense
BraA01g019900.3C	Unnamed__4	CTCC	903	4	-	Petroselinum hortense
BraA01g019900.3C	Unnamed__4	CTCC	940	4	-	Petroselinum hortense
BraA01g019900.3C	Unnamed__4	CTCC	1052	4	+	Petroselinum hortense
BraA01g019900.3C	Unnamed__4	CTCC	1403	4	+	Petroselinum hortense
BraA01g019900.3C	Unnamed__4	CTCC	1613	4	+	Petroselinum hortense
BraA01g019900.3C	Unnamed__4	CTCC	1675	4	+	Petroselinum hortense
BraA01g019900.3C	Unnamed__4	CTCC	1695	4	-	Petroselinum hortense
BraA01g019900.3C	Unnamed__4	CTCC	1708	4	-	Petroselinum hortense
BraA01g019900.3C	Unnamed__4	CTCC	1871	4	+	Petroselinum hortense
BraA01g019900.3C	Unnamed__4	CTCC	1996	4	-	Petroselinum hortense
BraA01g019900.3C	AE-box	AGAAACAA	1027	8	-	Arabidopsis thaliana	part of a module for light response
BraA01g019900.3C	AE-box	AGAAACTT	1808	8	+	Arabidopsis thaliana	part of a module for light response
BraA01g019900.3C	ARE	AAACCA	860	6	-	Zea mays	cis-acting regulatory element essential for the anaerobic induction
BraA01g019900.3C	ARE	AAACCA	1564	6	+	Zea mays	cis-acting regulatory element essential for the anaerobic induction
BraA01g019900.3C	AT~ABRE	TACGTGTC	107	8	-	Arabidopsis thaliana
BraA01g019900.3C	WRE3	CCACCT	1567	6	+	Pisum sativum
BraA01g019900.3C	ACE	CTAACGTATT	1351	9	-	Petroselinum crispum	cis-acting element involved in light responsiveness
BraA01g019900.3C	MYB-like sequence	TAACCA	801	6	+	Arabidopsis thaliana
BraA01g019900.3C	AT~TATA-box	TATATA	1596	6	-	Arabidopsis thaliana
BraA01g019900.3C	GT1-motif	GGTTAA	383	6	-	Arabidopsis thaliana	light responsive element
BraA01g019900.3C	STRE	AGGGG	60	5	-	Arabidopsis thaliana
BraA01g019900.3C	STRE	AGGGG	1277	5	-	Arabidopsis thaliana
BraA01g019900.3C	TCA	TCATCTTCAT	652	9	-	Pisum sativum
BraA01g019900.3C	TCA	TCATCTTCAT	658	9	-	Pisum sativum
BraA01g019900.3C	ABRE4	CACGTA	109	6	+	Zea mays
BraA01g019900.3C	CAAT-box	CCAAT	102	5	+	Arabidopsis thaliana	common cis-acting element in promoter and enhancer regions
BraA01g019900.3C	CAAT-box	CAAT	103	4	+	Nicotiana glutinosa
BraA01g019900.3C	CAAT-box	CCAAT	210	5	+	Arabidopsis thaliana	common cis-acting element in promoter and enhancer regions
BraA01g019900.3C	CAAT-box	CAAT	211	4	+	Nicotiana glutinosa
BraA01g019900.3C	CAAT-box	CAAT	260	4	-	Nicotiana glutinosa
BraA01g019900.3C	CAAT-box	CAAT	269	4	-	Nicotiana glutinosa
BraA01g019900.3C	CAAT-box	CAAT	304	4	+	Nicotiana glutinosa
BraA01g019900.3C	CAAT-box	CAAT	403	4	-	Nicotiana glutinosa
BraA01g019900.3C	CAAT-box	CAAT	418	4	-	Nicotiana glutinosa
BraA01g019900.3C	CAAT-box	CAAT	698	4	+	Nicotiana glutinosa
BraA01g019900.3C	CAAT-box	CAAAT	718	5	-	Pisum sativum	common cis-acting element in promoter and enhancer regions
BraA01g019900.3C	CAAT-box	CAAT	734	4	+	Nicotiana glutinosa
BraA01g019900.3C	CAAT-box	CAAAT	768	5	-	Pisum sativum	common cis-acting element in promoter and enhancer regions
BraA01g019900.3C	CAAT-box	CCAAT	995	5	+	Arabidopsis thaliana	common cis-acting element in promoter and enhancer regions
BraA01g019900.3C	CAAT-box	CAAT	996	4	+	Nicotiana glutinosa
BraA01g019900.3C	CAAT-box	CAAT	1119	4	-	Nicotiana glutinosa
BraA01g019900.3C	CAAT-box	CCAAT	1245	5	-	Arabidopsis thaliana	common cis-acting element in promoter and enhancer regions
BraA01g019900.3C	CAAT-box	CAAAT	1282	5	-	Pisum sativum	common cis-acting element in promoter and enhancer regions
BraA01g019900.3C	CAAT-box	CAAT	1293	4	+	Nicotiana glutinosa
BraA01g019900.3C	CAAT-box	CCAAT	1298	5	-	Arabidopsis thaliana	common cis-acting element in promoter and enhancer regions
BraA01g019900.3C	CAAT-box	CCAAT	1309	5	+	Arabidopsis thaliana	common cis-acting element in promoter and enhancer regions
BraA01g019900.3C	CAAT-box	CAAT	1310	4	+	Nicotiana glutinosa
BraA01g019900.3C	CAAT-box	CCAAT	1517	5	-	Arabidopsis thaliana	common cis-acting element in promoter and enhancer regions
BraA01g019900.3C	CAAT-box	CAAT	1848	4	-	Nicotiana glutinosa
BraA01g019900.3C	CAAT-box	CAAT	1854	4	+	Nicotiana glutinosa
BraA01g019900.3C	DRE1	ACCGAGA	91	7	-	Zea mays
BraA01g019900.3C	DRE1	ACCGAGA	490	7	+	Zea mays
BraA01g019900.3C	G-Box	CACGTG	1485	6	-	Pisum sativum	cis-acting regulatory element involved in light responsiveness
BraA01g019900.3C	G-Box	CACGTG	1501	6	-	Pisum sativum	cis-acting regulatory element involved in light responsiveness
BraA01g019900.3C	CCGTCC motif	CCGTCC	579	6	-	Nicotiana tabacum
BraA01g019900.3C	ABRE3a	TACGTG	109	6	-	Zea mays
BraA01g019900.3C	CAT-box	GCCACT	505	6	-	Arabidopsis thaliana	cis-acting regulatory element related to meristem expression
BraA01g019900.3C	ABRE	TACGTGTC	107	8	-	Oryza sativa	cis-acting element involved in the abscisic acid responsiveness
BraA01g019900.3C	ABRE	ACGTG	109	5	-	Arabidopsis thaliana	cis-acting element involved in the abscisic acid responsiveness
BraA01g019900.3C	ABRE	ACGTG	396	5	+	Arabidopsis thaliana	cis-acting element involved in the abscisic acid responsiveness
BraA01g019900.3C	ABRE	CACGTG	1485	6	-	Arabidopsis thaliana	cis-acting element involved in the abscisic acid responsiveness
BraA01g019900.3C	ABRE	ACGTG	1486	5	+	Arabidopsis thaliana	cis-acting element involved in the abscisic acid responsiveness
BraA01g019900.3C	ABRE	CACGTG	1501	6	-	Arabidopsis thaliana	cis-acting element involved in the abscisic acid responsiveness
BraA01g019900.3C	ABRE	ACGTG	1502	5	+	Arabidopsis thaliana	cis-acting element involved in the abscisic acid responsiveness
BraA01g027130.3C	Unnamed__12	TCCACGTAGA	1031	9	-	Zea mays
BraA01g027130.3C	Unnamed__14	TCCACGTAGA	1031	9	-	Zea mays
BraA01g027130.3C	Unnamed__2	AACCTAACCT	1596	9	-	Petroselinum hortense
BraA01g027130.3C	WUN-motif	TTATTACAT	1378	9	-	Nicotiana glutinosa
BraA01g027130.3C	Unnamed__8	TCCACGTAGA	1031	9	-	Zea mays
BraA01g027130.3C	Unnamed__1	CGTGG	1035	5	+	Zea mays
BraA01g027130.3C	G-box	CCACGTAA	1032	8	-	Brassica napus	cis-acting regulatory element involved in light responsiveness
BraA01g027130.3C	G-box	TACGTG	1033	6	+	Arabidopsis thaliana	cis-acting regulatory element involved in light responsiveness
BraA01g027130.3C	MBS	CAACTG	1709	6	+	Arabidopsis thaliana	MYB binding site involved in drought-inducibility
BraA01g027130.3C	Myc	TCTCTTA	1812	7	+	Arabidopsis thaliana
BraA01g027130.3C	TATA-box	TATA	57	4	+	Arabidopsis thaliana	core promoter element around -30 of transcription start
BraA01g027130.3C	TATA-box	ccTATAAAaa	237	9	+	Arabidopsis thaliana	core promoter element around -30 of transcription start
BraA01g027130.3C	TATA-box	ATATAA	246	6	+	Brassica oleracea	core promoter element around -30 of transcription start
BraA01g027130.3C	TATA-box	TATA	247	4	+	Arabidopsis thaliana	core promoter element around -30 of transcription start
BraA01g027130.3C	TATA-box	TATA	284	4	+	Arabidopsis thaliana	core promoter element around -30 of transcription start
BraA01g027130.3C	TATA-box	ATATAA	422	6	+	Brassica oleracea	core promoter element around -30 of transcription start
BraA01g027130.3C	TATA-box	TATA	423	4	+	Arabidopsis thaliana	core promoter element around -30 of transcription start
BraA01g027130.3C	TATA-box	TATA	431	4	+	Arabidopsis thaliana	core promoter element around -30 of transcription start
BraA01g027130.3C	TATA-box	ATTATA	434	6	+	Brassica napus	core promoter element around -30 of transcription start
BraA01g027130.3C	TATA-box	TATAA	435	5	-	Arabidopsis thaliana	core promoter element around -30 of transcription start
BraA01g027130.3C	TATA-box	TATA	436	4	+	Arabidopsis thaliana	core promoter element around -30 of transcription start
BraA01g027130.3C	TATA-box	TATA	520	4	+	Arabidopsis thaliana	core promoter element around -30 of transcription start
BraA01g027130.3C	TATA-box	ccTATAAAaa	756	9	-	Arabidopsis thaliana	core promoter element around -30 of transcription start
BraA01g027130.3C	TATA-box	TACAAAA	757	7	-	Oryza sativa	core promoter element around -30 of transcription start
BraA01g027130.3C	TATA-box	TATA	792	4	+	Arabidopsis thaliana	core promoter element around -30 of transcription start
BraA01g027130.3C	TATA-box	ATTATA	843	6	+	Brassica napus	core promoter element around -30 of transcription start
BraA01g027130.3C	TATA-box	TATAA	844	5	-	Arabidopsis thaliana	core promoter element around -30 of transcription start
BraA01g027130.3C	TATA-box	TATA	845	4	+	Arabidopsis thaliana	core promoter element around -30 of transcription start
BraA01g027130.3C	TATA-box	TATAA	901	5	-	Arabidopsis thaliana	core promoter element around -30 of transcription start
BraA01g027130.3C	TATA-box	TATA	902	4	+	Arabidopsis thaliana	core promoter element around -30 of transcription start
BraA01g027130.3C	TATA-box	ATATAT	1002	6	-	Brassica napus	core promoter element around -30 of transcription start
BraA01g027130.3C	TATA-box	TATATA	1003	6	-	Arabidopsis thaliana	core promoter element around -30 of transcription start
BraA01g027130.3C	TATA-box	ATATAT	1004	6	-	Brassica napus	core promoter element around -30 of transcription start
BraA01g027130.3C	TATA-box	TATA	1005	4	-	Arabidopsis thaliana	core promoter element around -30 of transcription start
BraA01g027130.3C	TATA-box	taTATAAAtc	1015	9	-	Arabidopsis thaliana	core promoter element around -30 of transcription start
BraA01g027130.3C	TATA-box	TATAAAT	1016	7	-	Brassica juncea	core promoter element around -30 of transcription start
BraA01g027130.3C	TATA-box	TATAAA	1017	6	-	Helianthus annuus	core promoter element around -30 of transcription start
BraA01g027130.3C	TATA-box	TATATAA	1018	7	-	Arabidopsis thaliana	core promoter element around -30 of transcription start
BraA01g027130.3C	TATA-box	TATATA	1019	6	-	Arabidopsis thaliana	core promoter element around -30 of transcription start
BraA01g027130.3C	TATA-box	TATA	1021	4	-	Arabidopsis thaliana	core promoter element around -30 of transcription start
BraA01g027130.3C	TATA-box	TATA	1118	4	-	Arabidopsis thaliana	core promoter element around -30 of transcription start
BraA01g027130.3C	TATA-box	ATATAT	1136	6	-	Brassica napus	core promoter element around -30 of transcription start
BraA01g027130.3C	TATA-box	TATA	1137	4	-	Arabidopsis thaliana	core promoter element around -30 of transcription start
BraA01g027130.3C	TATA-box	TATA	1222	4	-	Arabidopsis thaliana	core promoter element around -30 of transcription start
BraA01g027130.3C	TATA-box	TATTTAAA	1240	8	+	Arabidopsis thaliana	core promoter element around -30 of transcription start
BraA01g027130.3C	TATA-box	TATA	1308	4	-	Arabidopsis thaliana	core promoter element around -30 of transcription start
BraA01g027130.3C	TATA-box	ATATAT	1343	6	-	Brassica napus	core promoter element around -30 of transcription start
BraA01g027130.3C	TATA-box	TATATA	1344	6	-	Arabidopsis thaliana	core promoter element around -30 of transcription start
BraA01g027130.3C	TATA-box	ATATAT	1345	6	-	Brassica napus	core promoter element around -30 of transcription start
BraA01g027130.3C	TATA-box	TATA	1346	4	-	Arabidopsis thaliana	core promoter element around -30 of transcription start
BraA01g027130.3C	TATA-box	TACATAAA	1375	8	-	Oryza sativa	core promoter element around -30 of transcription start
BraA01g027130.3C	TATA-box	TATTTAAA	1424	8	-	Arabidopsis thaliana	core promoter element around -30 of transcription start
BraA01g027130.3C	TATA-box	TATATTTATATTT	1562	12	+	Avena sativa	core promoter element around -30 of transcription start
BraA01g027130.3C	TATA-box	TATAAATA	1564	8	-	Daucus carota	core promoter element around -30 of transcription start
BraA01g027130.3C	TATA-box	TATAAAT	1565	7	-	Brassica juncea	core promoter element around -30 of transcription start
BraA01g027130.3C	TATA-box	TATAAA	1566	6	-	Helianthus annuus	core promoter element around -30 of transcription start
BraA01g027130.3C	TATA-box	TATAA	1567	5	-	Arabidopsis thaliana	core promoter element around -30 of transcription start
BraA01g027130.3C	TATA-box	TATA	1568	4	-	Arabidopsis thaliana	core promoter element around -30 of transcription start
BraA01g027130.3C	TATA-box	TATAAAT	1663	7	-	Brassica juncea	core promoter element around -30 of transcription start
BraA01g027130.3C	TATA-box	TATAAA	1664	6	-	Helianthus annuus	core promoter element around -30 of transcription start
BraA01g027130.3C	TATA-box	TATAA	1665	5	-	Arabidopsis thaliana	core promoter element around -30 of transcription start
BraA01g027130.3C	TATA-box	TATA	1666	4	-	Arabidopsis thaliana	core promoter element around -30 of transcription start
BraA01g027130.3C	TATA-box	TATA	1689	4	-	Arabidopsis thaliana	core promoter element around -30 of transcription start
BraA01g027130.3C	TATA-box	TATACA	1721	6	-	Helianthus annuus	core promoter element around -30 of transcription start
BraA01g027130.3C	TATA-box	TATA	1723	4	-	Arabidopsis thaliana	core promoter element around -30 of transcription start
BraA01g027130.3C	TATA-box	ATTATA	1733	6	+	Brassica napus	core promoter element around -30 of transcription start
BraA01g027130.3C	TATA-box	TATAA	1734	5	-	Arabidopsis thaliana	core promoter element around -30 of transcription start
BraA01g027130.3C	TATA-box	TATA	1735	4	-	Arabidopsis thaliana	core promoter element around -30 of transcription start
BraA01g027130.3C	TATA-box	TATA	1891	4	-	Arabidopsis thaliana	core promoter element around -30 of transcription start
BraA01g027130.3C	MYC	CATGTG	586	6	+	Arabidopsis thaliana
BraA01g027130.3C	MYC	CATTTG	1025	6	+	Arabidopsis thaliana
BraA01g027130.3C	MYC	CAATTG	1296	6	-	Arabidopsis thaliana
BraA01g027130.3C	AAGAA-motif	gGTAAAGAAA	1457	9	+	Avena sativa
BraA01g027130.3C	AAGAA-motif	gGTAAAGAAA	1840	9	+	Avena sativa
BraA01g027130.3C	Myb	TAACTG	368	6	+	Arabidopsis thaliana
BraA01g027130.3C	Myb	CAACTG	1709	6	+	Arabidopsis thaliana
BraA01g027130.3C	MYB	TAACCA	317	6	+	Arabidopsis thaliana
BraA01g027130.3C	MYB	TAACCA	729	6	+	Arabidopsis thaliana
BraA01g027130.3C	MYB	CAACCA	1092	6	+	Arabidopsis thaliana
BraA01g027130.3C	MYB	TAACCA	1327	6	+	Arabidopsis thaliana
BraA01g027130.3C		motif_sequence	182	4	+	organism	short_function
BraA01g027130.3C		motif_sequence	515	4	-	organism	short_function
BraA01g027130.3C		motif_sequence	626	4	+	organism	short_function
BraA01g027130.3C		motif_sequence	1105	4	+	organism	short_function
BraA01g027130.3C		motif_sequence	1313	4	-	organism	short_function
BraA01g027130.3C		motif_sequence	1400	4	+	organism	short_function
BraA01g027130.3C		motif_sequence	1858	4	-	organism	short_function
BraA01g027130.3C		motif_sequence	1967	4	+	organism	short_function
BraA01g027130.3C	Unnamed__6	taTAAATATct	1561	10	-	Zea mays
BraA01g027130.3C	AP-1	TGAGTTAG	482	8	+	Arabidopsis thaliana
BraA01g027130.3C	LTR	CCGAAA	780	6	-	Hordeum vulgare	cis-acting element involved in low-temperature responsiveness
BraA01g027130.3C	LTR	CCGAAA	1488	6	-	Hordeum vulgare	cis-acting element involved in low-temperature responsiveness
BraA01g027130.3C	GCN4_motif	TGAGTCA	1364	7	+	Oryza sativa	cis-regulatory element involved in endosperm expression
BraA01g027130.3C	Unnamed__10	TCCACGTAGA	1031	9	-	Zea mays
BraA01g027130.3C	Unnamed__4	CTCC	673	4	+	Petroselinum hortense
BraA01g027130.3C	Unnamed__4	CTCC	831	4	+	Petroselinum hortense
BraA01g027130.3C	Unnamed__4	CTCC	1473	4	-	Petroselinum hortense
BraA01g027130.3C	ARE	AAACCA	361	6	-	Zea mays	cis-acting regulatory element essential for the anaerobic induction
BraA01g027130.3C	ARE	AAACCA	799	6	-	Zea mays	cis-acting regulatory element essential for the anaerobic induction
BraA01g027130.3C	ARE	AAACCA	887	6	-	Zea mays	cis-acting regulatory element essential for the anaerobic induction
BraA01g027130.3C	ARE	AAACCA	892	6	-	Zea mays	cis-acting regulatory element essential for the anaerobic induction
BraA01g027130.3C	ARE	AAACCA	938	6	-	Zea mays	cis-acting regulatory element essential for the anaerobic induction
BraA01g027130.3C	ARE	AAACCA	1148	6	+	Zea mays	cis-acting regulatory element essential for the anaerobic induction
BraA01g027130.3C	ARE	AAACCA	1607	6	-	Zea mays	cis-acting regulatory element essential for the anaerobic induction
BraA01g027130.3C	MRE	AACCTAA	804	7	-	Petroselinum crispum	MYB binding site involved in light responsiveness
BraA01g027130.3C	MRE	AACCTAA	923	7	+	Petroselinum crispum	MYB binding site involved in light responsiveness
BraA01g027130.3C	MRE	AACCTAA	1226	7	+	Petroselinum crispum	MYB binding site involved in light responsiveness
BraA01g027130.3C	MSA-like	(T/C)C(T/C)AACGG(T/C)(T/C)A	1834	9	+	Catharanthus roseus	cis-acting element involved in cell cycle regulation
BraA01g027130.3C	Box 4	ATTAAT	52	6	+	Petroselinum crispum	part of a conserved DNA module involved in light responsiveness
BraA01g027130.3C	Box 4	ATTAAT	604	6	+	Petroselinum crispum	part of a conserved DNA module involved in light responsiveness
BraA01g027130.3C	Box 4	ATTAAT	739	6	+	Petroselinum crispum	part of a conserved DNA module involved in light responsiveness
BraA01g027130.3C	Box 4	ATTAAT	977	6	+	Petroselinum crispum	part of a conserved DNA module involved in light responsiveness
BraA01g027130.3C	Box 4	ATTAAT	1317	6	-	Petroselinum crispum	part of a conserved DNA module involved in light responsiveness
BraA01g027130.3C	Box 4	ATTAAT	1659	6	-	Petroselinum crispum	part of a conserved DNA module involved in light responsiveness
BraA01g027130.3C	ERE	ATTTTAAA	1422	8	+	Nicotiana glutinos
BraA01g027130.3C	ERE	ATTTTAAA	1675	8	+	Nicotiana glutinos
BraA01g027130.3C	circadian	CAAAGATATC	472	9	+	Lycopersicon esculentum	cis-acting regulatory element involved in circadian control
BraA01g027130.3C	ABRE4	CACGTA	1033	6	-	Zea mays
BraA01g027130.3C	MBSI	TTTTTACGGTTA	121	11	-	Petunia hybrida	MYB binding site involved in flavonoid biosynthetic genes regulation
BraA01g027130.3C	MYB-like sequence	TAACCA	317	6	+	Arabidopsis thaliana
BraA01g027130.3C	MYB-like sequence	TAACCA	729	6	+	Arabidopsis thaliana
BraA01g027130.3C	MYB-like sequence	TAACCA	1327	6	+	Arabidopsis thaliana
BraA01g027130.3C	AT~TATA-box	TATATA	1003	6	-	Arabidopsis thaliana
BraA01g027130.3C	AT~TATA-box	TATATAAA	1017	8	-	Arabidopsis thaliana
BraA01g027130.3C	AT~TATA-box	TATATA	1019	6	-	Arabidopsis thaliana
BraA01g027130.3C	AT~TATA-box	TATATA	1344	6	-	Arabidopsis thaliana
BraA01g027130.3C	GT1-motif	GGTTAAT	315	7	-	Avena sativa	light responsive element
BraA01g027130.3C	GT1-motif	GGTTAA	316	6	-	Arabidopsis thaliana	light responsive element
BraA01g027130.3C	GT1-motif	GGTTAA	1326	6	-	Arabidopsis thaliana	light responsive element
BraA01g027130.3C	ABRE3a	TACGTG	1033	6	+	Zea mays
BraA01g027130.3C	W box	TTGACC	257	6	-	Arabidopsis thaliana
BraA01g027130.3C	W box	TTGACC	1840	6	-	Arabidopsis thaliana
BraA01g027130.3C	ABRE	ACGTG	1034	5	+	Arabidopsis thaliana	cis-acting element involved in the abscisic acid responsiveness
BraA01g027130.3C	CAAT-box	CAAT	93	4	+	Nicotiana glutinosa
BraA01g027130.3C	CAAT-box	CAAT	187	4	+	Nicotiana glutinosa
BraA01g027130.3C	CAAT-box	CAAT	222	4	+	Nicotiana glutinosa
BraA01g027130.3C	CAAT-box	CAAAT	294	5	+	Pisum sativum	common cis-acting element in promoter and enhancer regions
BraA01g027130.3C	CAAT-box	CAAT	323	4	+	Nicotiana glutinosa
BraA01g027130.3C	CAAT-box	CAAT	388	4	+	Nicotiana glutinosa
BraA01g027130.3C	CAAT-box	CAAT	398	4	-	Nicotiana glutinosa
BraA01g027130.3C	CAAT-box	CAAT	443	4	+	Nicotiana glutinosa
BraA01g027130.3C	CAAT-box	CAAT	449	4	+	Nicotiana glutinosa
BraA01g027130.3C	CAAT-box	CAAT	530	4	-	Nicotiana glutinosa
BraA01g027130.3C	CAAT-box	CCAAT	663	5	+	Arabidopsis thaliana	common cis-acting element in promoter and enhancer regions
BraA01g027130.3C	CAAT-box	CAAT	664	4	+	Nicotiana glutinosa
BraA01g027130.3C	CAAT-box	CAAAT	676	5	+	Pisum sativum	common cis-acting element in promoter and enhancer regions
BraA01g027130.3C	CAAT-box	CAAT	772	4	+	Nicotiana glutinosa
BraA01g027130.3C	CAAT-box	CAAT	919	4	-	Nicotiana glutinosa
BraA01g027130.3C	CAAT-box	CAAAT	981	5	-	Pisum sativum	common cis-acting element in promoter and enhancer regions
BraA01g027130.3C	CAAT-box	CAAT	1000	4	+	Nicotiana glutinosa
BraA01g027130.3C	CAAT-box	CCAAT	1010	5	+	Arabidopsis thaliana	common cis-acting element in promoter and enhancer regions
BraA01g027130.3C	CAAT-box	CAAT	1011	4	+	Nicotiana glutinosa
BraA01g027130.3C	CAAT-box	CAAAT	1026	5	-	Pisum sativum	common cis-acting element in promoter and enhancer regions
BraA01g027130.3C	CAAT-box	CAAT	1054	4	-	Nicotiana glutinosa
BraA01g027130.3C	CAAT-box	CAAAT	1195	5	+	Pisum sativum	common cis-acting element in promoter and enhancer regions
BraA01g027130.3C	CAAT-box	CAAT	1260	4	-	Nicotiana glutinosa
BraA01g027130.3C	CAAT-box	CAAT	1281	4	-	Nicotiana glutinosa
BraA01g027130.3C	CAAT-box	CAAAT	1290	5	+	Pisum sativum	common cis-acting element in promoter and enhancer regions
BraA01g027130.3C	CAAT-box	CAAT	1296	4	+	Nicotiana glutinosa
BraA01g027130.3C	CAAT-box	CAAT	1298	4	-	Nicotiana glutinosa
BraA01g027130.3C	CAAT-box	CAAAT	1331	5	+	Pisum sativum	common cis-acting element in promoter and enhancer regions
BraA01g027130.3C	CAAT-box	CAAAT	1361	5	-	Pisum sativum	common cis-acting element in promoter and enhancer regions
BraA01g027130.3C	CAAT-box	CAAT	1369	4	+	Nicotiana glutinosa
BraA01g027130.3C	CAAT-box	CAAT	1405	4	+	Nicotiana glutinosa
BraA01g027130.3C	CAAT-box	CAAAT	1469	5	-	Pisum sativum	common cis-acting element in promoter and enhancer regions
BraA01g027130.3C	CAAT-box	CAAAT	1627	5	-	Pisum sativum	common cis-acting element in promoter and enhancer regions
BraA01g027130.3C	CAAT-box	CCAAT	1633	5	+	Arabidopsis thaliana	common cis-acting element in promoter and enhancer regions
BraA01g027130.3C	CAAT-box	CAAT	1634	4	+	Nicotiana glutinosa
BraA01g027130.3C	CAAT-box	CAAT	1694	4	+	Nicotiana glutinosa
BraA01g027130.3C	CAAT-box	CAAT	1729	4	+	Nicotiana glutinosa
BraA01g027130.3C	CAAT-box	CAAT	1831	4	+	Nicotiana glutinosa
BraA01g027130.3C	CAAT-box	CAAT	1881	4	+	Nicotiana glutinosa
BraA01g027130.3C	CAAT-box	CAAT	1937	4	+	Nicotiana glutinosa
BraA01g038810.3C	Unnamed__1	CGTGG	681	5	+	Zea mays
BraA01g038810.3C	Unnamed__1	CGTGG	1307	5	-	Zea mays
BraA01g038810.3C	TATA-box	TATACA	196	6	-	Helianthus annuus	core promoter element around -30 of transcription start
BraA01g038810.3C	TATA-box	TATA	198	4	+	Arabidopsis thaliana	core promoter element around -30 of transcription start
BraA01g038810.3C	TATA-box	TATAA	894	5	-	Arabidopsis thaliana	core promoter element around -30 of transcription start
BraA01g038810.3C	TATA-box	TATA	895	4	+	Arabidopsis thaliana	core promoter element around -30 of transcription start
BraA01g038810.3C	TATA-box	TATAAA	1003	6	-	Helianthus annuus	core promoter element around -30 of transcription start
BraA01g038810.3C	TATA-box	TATAA	1004	5	-	Arabidopsis thaliana	core promoter element around -30 of transcription start
BraA01g038810.3C	TATA-box	TATA	1005	4	-	Arabidopsis thaliana	core promoter element around -30 of transcription start
BraA01g038810.3C	TATA-box	TATAAA	1121	6	-	Helianthus annuus	core promoter element around -30 of transcription start
BraA01g038810.3C	TATA-box	TATAA	1122	5	-	Arabidopsis thaliana	core promoter element around -30 of transcription start
BraA01g038810.3C	TATA-box	TATA	1123	4	-	Arabidopsis thaliana	core promoter element around -30 of transcription start
BraA01g038810.3C	TATA-box	TATAAA	1128	6	-	Helianthus annuus	core promoter element around -30 of transcription start
BraA01g038810.3C	TATA-box	TATAA	1129	5	-	Arabidopsis thaliana	core promoter element around -30 of transcription start
BraA01g038810.3C	TATA-box	TATA	1130	4	-	Arabidopsis thaliana	core promoter element around -30 of transcription start
BraA01g038810.3C	TATA-box	TATAAAT	1646	7	-	Brassica juncea	core promoter element around -30 of transcription start
BraA01g038810.3C	TATA-box	TATAAA	1647	6	-	Helianthus annuus	core promoter element around -30 of transcription start
BraA01g038810.3C	TATA-box	TATAA	1648	5	-	Arabidopsis thaliana	core promoter element around -30 of transcription start
BraA01g038810.3C	TATA-box	TATA	1649	4	-	Arabidopsis thaliana	core promoter element around -30 of transcription start
BraA01g038810.3C	TATA-box	TATAAAA	1654	7	-	Pisum sativum	core promoter element around -30 of transcription start
BraA01g038810.3C	TATA-box	TATAAA	1655	6	-	Helianthus annuus	core promoter element around -30 of transcription start
BraA01g038810.3C	TATA-box	TATAA	1656	5	-	Arabidopsis thaliana	core promoter element around -30 of transcription start
BraA01g038810.3C	TATA-box	TATA	1657	4	-	Arabidopsis thaliana	core promoter element around -30 of transcription start
BraA01g038810.3C	TATA-box	ATTATA	1662	6	+	Brassica napus	core promoter element around -30 of transcription start
BraA01g038810.3C	TATA-box	TATAA	1663	5	-	Arabidopsis thaliana	core promoter element around -30 of transcription start
BraA01g038810.3C	TATA-box	TATA	1664	4	-	Arabidopsis thaliana	core promoter element around -30 of transcription start
BraA01g038810.3C	TATA-box	TATTTAAA	1769	8	+	Arabidopsis thaliana	core promoter element around -30 of transcription start
BraA01g038810.3C	G-box	CACGAC	679	6	-	Zea mays	cis-acting regulatory element involved in light responsiveness
BraA01g038810.3C	G-box	CACGTC	1427	6	-	Zea mays	cis-acting regulatory element involved in light responsiveness
BraA01g038810.3C	Myc	TCTCTTA	122	7	-	Arabidopsis thaliana
BraA01g038810.3C	Myc	TCTCTTA	165	7	-	Arabidopsis thaliana
BraA01g038810.3C	MBS	CAACTG	1865	6	+	Arabidopsis thaliana	MYB binding site involved in drought-inducibility
BraA01g038810.3C	TCT-motif	TCTTAC	250	6	-	Arabidopsis thaliana	part of a light responsive element
BraA01g038810.3C	Unnamed__2	AACCTAACCT	85	9	+	Petroselinum hortense
BraA01g038810.3C		motif_sequence	5	4	-	organism	short_function
BraA01g038810.3C		motif_sequence	201	4	+	organism	short_function
BraA01g038810.3C		motif_sequence	345	4	-	organism	short_function
BraA01g038810.3C		motif_sequence	396	4	-	organism	short_function
BraA01g038810.3C		motif_sequence	444	4	+	organism	short_function
BraA01g038810.3C		motif_sequence	463	4	-	organism	short_function
BraA01g038810.3C		motif_sequence	497	4	+	organism	short_function
BraA01g038810.3C		motif_sequence	790	4	+	organism	short_function
BraA01g038810.3C		motif_sequence	863	4	+	organism	short_function
BraA01g038810.3C		motif_sequence	975	4	-	organism	short_function
BraA01g038810.3C		motif_sequence	1024	4	+	organism	short_function
BraA01g038810.3C		motif_sequence	1030	4	+	organism	short_function
BraA01g038810.3C		motif_sequence	1149	4	-	organism	short_function
BraA01g038810.3C		motif_sequence	1195	4	+	organism	short_function
BraA01g038810.3C		motif_sequence	1288	4	+	organism	short_function
BraA01g038810.3C		motif_sequence	1339	4	+	organism	short_function
BraA01g038810.3C		motif_sequence	1587	4	+	organism	short_function
BraA01g038810.3C		motif_sequence	1712	4	+	organism	short_function
BraA01g038810.3C		motif_sequence	1870	4	-	organism	short_function
BraA01g038810.3C		motif_sequence	1910	4	+	organism	short_function
BraA01g038810.3C	MYB	CAACCA	40	6	-	Arabidopsis thaliana
BraA01g038810.3C	MYB	TAACCA	89	6	+	Arabidopsis thaliana
BraA01g038810.3C	MYB	TAACCA	108	6	+	Arabidopsis thaliana
BraA01g038810.3C	MYB	TAACCA	135	6	+	Arabidopsis thaliana
BraA01g038810.3C	MYB	TAACCA	151	6	+	Arabidopsis thaliana
BraA01g038810.3C	MYB	TAACCA	178	6	+	Arabidopsis thaliana
BraA01g038810.3C	MYB	CAACCA	714	6	-	Arabidopsis thaliana
BraA01g038810.3C	MYB	CAACAG	814	6	-	Arabidopsis thaliana
BraA01g038810.3C	MYB	CAACAG	1160	6	+	Arabidopsis thaliana
BraA01g038810.3C	MYB	CAACCA	1523	6	+	Arabidopsis thaliana
BraA01g038810.3C	AAGAA-motif	GAAAGAA	453	7	-	Avena sativa
BraA01g038810.3C	AAGAA-motif	GAAAGAA	855	7	-	Avena sativa
BraA01g038810.3C	AAGAA-motif	gGTAAAGAAA	1681	9	-	Avena sativa
BraA01g038810.3C	Myb	TAACTG	1694	6	-	Arabidopsis thaliana
BraA01g038810.3C	Myb	CAACTG	1865	6	+	Arabidopsis thaliana
BraA01g038810.3C	CGTCA-motif	CGTCA	1573	5	+	Hordeum vulgare	cis-acting regulatory element involved in the MeJA-responsiveness
BraA01g038810.3C	CGTCA-motif	CGTCA	1623	5	+	Hordeum vulgare	cis-acting regulatory element involved in the MeJA-responsiveness
BraA01g038810.3C	CGTCA-motif	CGTCA	1669	5	-	Hordeum vulgare	cis-acting regulatory element involved in the MeJA-responsiveness
BraA01g038810.3C	MYC	CATTTG	951	6	-	Arabidopsis thaliana
BraA01g038810.3C	MYC	CAATTG	1457	6	-	Arabidopsis thaliana
BraA01g038810.3C	Myb-binding site	CAACAG	814	6	-	Nicotiana tabacum
BraA01g038810.3C	Myb-binding site	CAACAG	1160	6	+	Nicotiana tabacum
BraA01g038810.3C	CCAAT-box	CAACGG	1847	6	+	Hordeum vulgare	MYBHv1 binding site
BraA01g038810.3C	TC-rich repeats	ATTCTCTAAC	1874	9	+	Nicotiana tabacum	cis-acting element involved in defense and stress responsiveness
BraA01g038810.3C	TCCC-motif	TCTCCCT	1911	7	+	Spinacia oleracea	part of a light responsive element
BraA01g038810.3C	WRE3	CCACCT	138	6	+	Pisum sativum
BraA01g038810.3C	MRE	AACCTAA	85	7	+	Petroselinum crispum	MYB binding site involved in light responsiveness
BraA01g038810.3C	MRE	AACCTAA	1362	7	-	Petroselinum crispum	MYB binding site involved in light responsiveness
BraA01g038810.3C	ARE	AAACCA	734	6	-	Zea mays	cis-acting regulatory element essential for the anaerobic induction
BraA01g038810.3C	ARE	AAACCA	1231	6	-	Zea mays	cis-acting regulatory element essential for the anaerobic induction
BraA01g038810.3C	ARE	AAACCA	1357	6	-	Zea mays	cis-acting regulatory element essential for the anaerobic induction
BraA01g038810.3C	ARE	AAACCA	1801	6	+	Zea mays	cis-acting regulatory element essential for the anaerobic induction
BraA01g038810.3C	MYB recognition site	CCGTTG	1847	6	-	Arabidopsis thaliana
BraA01g038810.3C	Unnamed__4	CTCC	396	4	-	Petroselinum hortense
BraA01g038810.3C	Unnamed__4	CTCC	463	4	-	Petroselinum hortense
BraA01g038810.3C	Unnamed__4	CTCC	593	4	-	Petroselinum hortense
BraA01g038810.3C	Unnamed__4	CTCC	645	4	-	Petroselinum hortense
BraA01g038810.3C	Unnamed__4	CTCC	665	4	+	Petroselinum hortense
BraA01g038810.3C	Unnamed__4	CTCC	798	4	-	Petroselinum hortense
BraA01g038810.3C	Unnamed__4	CTCC	890	4	+	Petroselinum hortense
BraA01g038810.3C	Unnamed__4	CTCC	1290	4	+	Petroselinum hortense
BraA01g038810.3C	Unnamed__4	CTCC	1341	4	+	Petroselinum hortense
BraA01g038810.3C	Unnamed__4	CTCC	1589	4	+	Petroselinum hortense
BraA01g038810.3C	Unnamed__4	CTCC	1793	4	-	Petroselinum hortense
BraA01g038810.3C	Unnamed__4	CTCC	1912	4	+	Petroselinum hortense
BraA01g038810.3C	CAT-box	GCCACT	1084	6	+	Arabidopsis thaliana	cis-acting regulatory element related to meristem expression
BraA01g038810.3C	TGACG-motif	TGACG	1573	5	-	Hordeum vulgare	cis-acting regulatory element involved in the MeJA-responsiveness
BraA01g038810.3C	TGACG-motif	TGACG	1623	5	-	Hordeum vulgare	cis-acting regulatory element involved in the MeJA-responsiveness
BraA01g038810.3C	TGACG-motif	TGACG	1669	5	+	Hordeum vulgare	cis-acting regulatory element involved in the MeJA-responsiveness
BraA01g038810.3C	ABRE	ACGTG	585	5	-	Arabidopsis thaliana	cis-acting element involved in the abscisic acid responsiveness
BraA01g038810.3C	ABRE	ACGTG	1308	5	-	Arabidopsis thaliana	cis-acting element involved in the abscisic acid responsiveness
BraA01g038810.3C	ABRE	ACGTG	1428	5	+	Arabidopsis thaliana	cis-acting element involved in the abscisic acid responsiveness
BraA01g038810.3C	TGA-element	AACGAC	273	6	+	Brassica oleracea	auxin-responsive element
BraA01g038810.3C	TGA-element	AACGAC	1546	6	+	Brassica oleracea	auxin-responsive element
BraA01g038810.3C	G-Box	CACGTT	585	6	+	Pisum sativum	cis-acting regulatory element involved in light responsiveness
BraA01g038810.3C	G-Box	CACGTT	1308	6	+	Pisum sativum	cis-acting regulatory element involved in light responsiveness
BraA01g038810.3C	CAAT-box	CCAAT	219	5	+	Arabidopsis thaliana	common cis-acting element in promoter and enhancer regions
BraA01g038810.3C	CAAT-box	CAAT	220	4	+	Nicotiana glutinosa
BraA01g038810.3C	CAAT-box	CAAAT	222	5	-	Pisum sativum	common cis-acting element in promoter and enhancer regions
BraA01g038810.3C	CAAT-box	CAAT	378	4	+	Nicotiana glutinosa
BraA01g038810.3C	CAAT-box	CAAT	561	4	+	Nicotiana glutinosa
BraA01g038810.3C	CAAT-box	CAAT	578	4	-	Nicotiana glutinosa
BraA01g038810.3C	CAAT-box	CAAT	628	4	+	Nicotiana glutinosa
BraA01g038810.3C	CAAT-box	CAAT	752	4	+	Nicotiana glutinosa
BraA01g038810.3C	CAAT-box	CAAT	772	4	+	Nicotiana glutinosa
BraA01g038810.3C	CAAT-box	CAAAT	832	5	-	Pisum sativum	common cis-acting element in promoter and enhancer regions
BraA01g038810.3C	CAAT-box	CAAT	868	4	+	Nicotiana glutinosa
BraA01g038810.3C	CAAT-box	CAAAT	951	5	+	Pisum sativum	common cis-acting element in promoter and enhancer regions
BraA01g038810.3C	CAAT-box	CAAT	982	4	-	Nicotiana glutinosa
BraA01g038810.3C	CAAT-box	CAAT	1011	4	+	Nicotiana glutinosa
BraA01g038810.3C	CAAT-box	CCAAT	1038	5	-	Arabidopsis thaliana	common cis-acting element in promoter and enhancer regions
BraA01g038810.3C	CAAT-box	CAAT	1045	4	-	Nicotiana glutinosa
BraA01g038810.3C	CAAT-box	CAAAT	1074	5	+	Pisum sativum	common cis-acting element in promoter and enhancer regions
BraA01g038810.3C	CAAT-box	CAAAT	1238	5	+	Pisum sativum	common cis-acting element in promoter and enhancer regions
BraA01g038810.3C	CAAT-box	CAAT	1246	4	-	Nicotiana glutinosa
BraA01g038810.3C	CAAT-box	CAAT	1350	4	+	Nicotiana glutinosa
BraA01g038810.3C	CAAT-box	CAAT	1457	4	+	Nicotiana glutinosa
BraA01g038810.3C	CAAT-box	CAAT	1459	4	-	Nicotiana glutinosa
BraA01g038810.3C	CAAT-box	CAAT	1667	4	-	Nicotiana glutinosa
BraA01g038810.3C	CAAT-box	CCAAT	1675	5	+	Arabidopsis thaliana	common cis-acting element in promoter and enhancer regions
BraA01g038810.3C	CAAT-box	CAAT	1676	4	+	Nicotiana glutinosa
BraA01g038810.3C	CAAT-box	CCAAT	1804	5	+	Arabidopsis thaliana	common cis-acting element in promoter and enhancer regions
BraA01g038810.3C	CAAT-box	CAAT	1805	4	+	Nicotiana glutinosa
BraA01g038810.3C	CAAT-box	CAAT	1896	4	+	Nicotiana glutinosa
BraA01g038810.3C	CAAT-box	CAAT	1959	4	-	Nicotiana glutinosa
BraA01g038810.3C	CAAT-box	CAAAT	1988	5	-	Pisum sativum	common cis-acting element in promoter and enhancer regions
BraA01g038810.3C	TCA	TCATCTTCAT	1022	9	+	Pisum sativum
BraA01g038810.3C	ERE	ATTTTAAA	60	8	-	Nicotiana glutinos
BraA01g038810.3C	as-1	TGACG	1573	5	-	Arabidopsis thaliana
BraA01g038810.3C	as-1	TGACG	1623	5	-	Arabidopsis thaliana
BraA01g038810.3C	as-1	TGACG	1669	5	+	Arabidopsis thaliana
BraA01g038810.3C	MYB-like sequence	TAACCA	89	6	+	Arabidopsis thaliana
BraA01g038810.3C	MYB-like sequence	TAACCA	108	6	+	Arabidopsis thaliana
BraA01g038810.3C	MYB-like sequence	TAACCA	135	6	+	Arabidopsis thaliana
BraA01g038810.3C	MYB-like sequence	TAACCA	151	6	+	Arabidopsis thaliana
BraA01g038810.3C	MYB-like sequence	TAACCA	178	6	+	Arabidopsis thaliana
BraA01g038810.3C	TATA	TATAAAAT	1653	8	-	Arabidopsis thaliana
BraA01g038810.3C	GT1-motif	GGTTAA	1686	6	-	Arabidopsis thaliana	light responsive element
BraA02g003050.3C	I-box	cGATAAGGCG	1040	9	-	Zea mays	part of a light responsive element
BraA02g003050.3C	Unnamed__4	CTCC	387	4	-	Petroselinum hortense
BraA02g003050.3C	Unnamed__4	CTCC	427	4	-	Petroselinum hortense
BraA02g003050.3C	Unnamed__4	CCCACAGGC	500	9	-	Zea mays
BraA02g003050.3C	Unnamed__4	CTCC	817	4	-	Petroselinum hortense
BraA02g003050.3C	Unnamed__4	CTCC	1020	4	-	Petroselinum hortense
BraA02g003050.3C	Unnamed__4	CTCC	1112	4	-	Petroselinum hortense
BraA02g003050.3C	Unnamed__4	CTCC	1142	4	+	Petroselinum hortense
BraA02g003050.3C	Unnamed__4	CTCC	1358	4	-	Petroselinum hortense
BraA02g003050.3C	Unnamed__4	CTCC	1454	4	-	Petroselinum hortense
BraA02g003050.3C	Unnamed__4	CTCC	1635	4	-	Petroselinum hortense
BraA02g003050.3C	ARE	AAACCA	636	6	+	Zea mays	cis-acting regulatory element essential for the anaerobic induction
BraA02g003050.3C	ARE	AAACCA	762	6	-	Zea mays	cis-acting regulatory element essential for the anaerobic induction
BraA02g003050.3C	ARE	AAACCA	1276	6	-	Zea mays	cis-acting regulatory element essential for the anaerobic induction
BraA02g003050.3C	MRE	AACCTAA	581	7	+	Petroselinum crispum	MYB binding site involved in light responsiveness
BraA02g003050.3C	MYB recognition site	CCGTTG	1376	6	-	Arabidopsis thaliana
BraA02g003050.3C	AT1-motif	AATTATTTTTTATT	774	13	+	Solanum tuberosum	part of a light responsive module
BraA02g003050.3C	AE-box	AGAAACAA	911	8	-	Arabidopsis thaliana	part of a module for light response
BraA02g003050.3C	AE-box	AGAAACTT	1893	8	+	Arabidopsis thaliana	part of a module for light response
BraA02g003050.3C	WRE3	CCACCT	1456	6	-	Pisum sativum
BraA02g003050.3C	TCA	TCATCTTCAT	958	9	+	Pisum sativum
BraA02g003050.3C	STRE	AGGGG	297	5	+	Arabidopsis thaliana
BraA02g003050.3C	GT1-motif	GGTTAAT	138	7	+	Avena sativa	light responsive element
BraA02g003050.3C	GT1-motif	GGTTAA	442	6	+	Arabidopsis thaliana	light responsive element
BraA02g003050.3C	GT1-motif	GGTTAAT	551	7	+	Avena sativa	light responsive element
BraA02g003050.3C	GT1-motif	GGTTAA	597	6	-	Arabidopsis thaliana	light responsive element
BraA02g003050.3C	GT1-motif	GGTTAA	1684	6	+	Arabidopsis thaliana	light responsive element
BraA02g003050.3C	MYB-like sequence	TAACCA	550	6	-	Arabidopsis thaliana
BraA02g003050.3C	MYB-like sequence	TAACCA	726	6	-	Arabidopsis thaliana
BraA02g003050.3C	MYB-like sequence	TAACCA	735	6	-	Arabidopsis thaliana
BraA02g003050.3C	MYB-like sequence	TAACCA	1728	6	-	Arabidopsis thaliana
BraA02g003050.3C	as-1	TGACG	14	5	+	Arabidopsis thaliana
BraA02g003050.3C	as-1	TGACG	17	5	-	Arabidopsis thaliana
BraA02g003050.3C	as-1	TGACG	1554	5	-	Arabidopsis thaliana
BraA02g003050.3C	as-1	TGACG	1774	5	-	Arabidopsis thaliana
BraA02g003050.3C	HD-Zip 3	GTAAT(G/C)ATTAC	1730	9.5	-	Arabidopsis thaliana	protein binding site
BraA02g003050.3C	TGACG-motif	TGACG	14	5	+	Hordeum vulgare	cis-acting regulatory element involved in the MeJA-responsiveness
BraA02g003050.3C	TGACG-motif	TGACG	17	5	-	Hordeum vulgare	cis-acting regulatory element involved in the MeJA-responsiveness
BraA02g003050.3C	TGACG-motif	TGACG	1554	5	-	Hordeum vulgare	cis-acting regulatory element involved in the MeJA-responsiveness
BraA02g003050.3C	TGACG-motif	TGACG	1774	5	-	Hordeum vulgare	cis-acting regulatory element involved in the MeJA-responsiveness
BraA02g003050.3C	CAT-box	GCCACT	429	6	-	Arabidopsis thaliana	cis-acting regulatory element related to meristem expression
BraA02g003050.3C	CAAT-box	CAAT	32	4	+	Nicotiana glutinosa
BraA02g003050.3C	CAAT-box	CAAAT	34	5	-	Pisum sativum	common cis-acting element in promoter and enhancer regions
BraA02g003050.3C	CAAT-box	CAAAT	60	5	-	Pisum sativum	common cis-acting element in promoter and enhancer regions
BraA02g003050.3C	CAAT-box	CAAAT	76	5	-	Pisum sativum	common cis-acting element in promoter and enhancer regions
BraA02g003050.3C	CAAT-box	CAAT	228	4	-	Nicotiana glutinosa
BraA02g003050.3C	CAAT-box	CCAAT	263	5	-	Arabidopsis thaliana	common cis-acting element in promoter and enhancer regions
BraA02g003050.3C	CAAT-box	CAAT	362	4	-	Nicotiana glutinosa
BraA02g003050.3C	CAAT-box	CAAT	371	4	-	Nicotiana glutinosa
BraA02g003050.3C	CAAT-box	CAAAT	723	5	-	Pisum sativum	common cis-acting element in promoter and enhancer regions
BraA02g003050.3C	CAAT-box	CAAT	798	4	+	Nicotiana glutinosa
BraA02g003050.3C	CAAT-box	CAAT	800	4	-	Nicotiana glutinosa
BraA02g003050.3C	CAAT-box	CAAAT	909	5	-	Pisum sativum	common cis-acting element in promoter and enhancer regions
BraA02g003050.3C	CAAT-box	CAAT	1010	4	-	Nicotiana glutinosa
BraA02g003050.3C	CAAT-box	CCAAT	1093	5	-	Arabidopsis thaliana	common cis-acting element in promoter and enhancer regions
BraA02g003050.3C	CAAT-box	CAAT	1167	4	-	Nicotiana glutinosa
BraA02g003050.3C	CAAT-box	CAAT	1171	4	-	Nicotiana glutinosa
BraA02g003050.3C	CAAT-box	CAAAT	1312	5	-	Pisum sativum	common cis-acting element in promoter and enhancer regions
BraA02g003050.3C	CAAT-box	CCAAT	1352	5	+	Arabidopsis thaliana	common cis-acting element in promoter and enhancer regions
BraA02g003050.3C	CAAT-box	CAAT	1353	4	+	Nicotiana glutinosa
BraA02g003050.3C	CAAT-box	CAAT	1384	4	+	Nicotiana glutinosa
BraA02g003050.3C	CAAT-box	CCAAT	1565	5	+	Arabidopsis thaliana	common cis-acting element in promoter and enhancer regions
BraA02g003050.3C	CAAT-box	CAAT	1566	4	+	Nicotiana glutinosa
BraA02g003050.3C	CAAT-box	CAAT	1981	4	+	Nicotiana glutinosa
BraA02g003050.3C	TGA-element	AACGAC	1786	6	-	Brassica oleracea	auxin-responsive element
BraA02g003050.3C	GATA-motif	AAGATAAGATT	1085	10	+	Arabidopsis thaliana	part of a light responsive element
BraA02g003050.3C	TATA-box	TATA	771	4	+	Arabidopsis thaliana	core promoter element around -30 of transcription start
BraA02g003050.3C	TATA-box	TATA	939	4	+	Arabidopsis thaliana	core promoter element around -30 of transcription start
BraA02g003050.3C	TATA-box	TATAA	1196	5	-	Arabidopsis thaliana	core promoter element around -30 of transcription start
BraA02g003050.3C	TATA-box	TATA	1197	4	-	Arabidopsis thaliana	core promoter element around -30 of transcription start
BraA02g003050.3C	TATA-box	ATATAA	1501	6	+	Brassica oleracea	core promoter element around -30 of transcription start
BraA02g003050.3C	TATA-box	TATA	1502	4	-	Arabidopsis thaliana	core promoter element around -30 of transcription start
BraA02g003050.3C	TATA-box	TATAA	1617	5	-	Arabidopsis thaliana	core promoter element around -30 of transcription start
BraA02g003050.3C	TATA-box	TATA	1618	4	-	Arabidopsis thaliana	core promoter element around -30 of transcription start
BraA02g003050.3C	TATA-box	TACAAAA	1812	7	-	Oryza sativa	core promoter element around -30 of transcription start
BraA02g003050.3C	TATA-box	tcTATAAATAgg	1884	11	+	Nicotiana tabacum	core promoter element around -30 of transcription start
BraA02g003050.3C	TATA-box	TATA	1886	4	-	Arabidopsis thaliana	core promoter element around -30 of transcription start
BraA02g003050.3C	CCAAT-box	CAACGG	1376	6	+	Hordeum vulgare	MYBHv1 binding site
BraA02g003050.3C	Myb-binding site	CAACAG	983	6	-	Nicotiana tabacum
BraA02g003050.3C	MYC	CATGTG	464	6	-	Arabidopsis thaliana
BraA02g003050.3C	MYC	CAATTG	798	6	+	Arabidopsis thaliana
BraA02g003050.3C	Myb	TAACTG	445	6	+	Arabidopsis thaliana
BraA02g003050.3C	Myb	TAACTG	511	6	-	Arabidopsis thaliana
BraA02g003050.3C	AAGAA-motif	GAAAGAA	788	7	+	Avena sativa
BraA02g003050.3C	AAGAA-motif	GAAAGAA	1536	7	+	Avena sativa
BraA02g003050.3C		motif_sequence	126	4	-	organism	short_function
BraA02g003050.3C		motif_sequence	204	4	+	organism	short_function
BraA02g003050.3C		motif_sequence	278	4	-	organism	short_function
BraA02g003050.3C		motif_sequence	288	4	+	organism	short_function
BraA02g003050.3C		motif_sequence	326	4	-	organism	short_function
BraA02g003050.3C		motif_sequence	365	4	-	organism	short_function
BraA02g003050.3C		motif_sequence	387	4	-	organism	short_function
BraA02g003050.3C		motif_sequence	463	4	-	organism	short_function
BraA02g003050.3C		motif_sequence	467	4	+	organism	short_function
BraA02g003050.3C		motif_sequence	473	4	-	organism	short_function
BraA02g003050.3C		motif_sequence	932	4	+	organism	short_function
BraA02g003050.3C		motif_sequence	1098	4	-	organism	short_function
BraA02g003050.3C		motif_sequence	1211	4	-	organism	short_function
BraA02g003050.3C		motif_sequence	1394	4	+	organism	short_function
BraA02g003050.3C		motif_sequence	1635	4	-	organism	short_function
BraA02g003050.3C		motif_sequence	1806	4	-	organism	short_function
BraA02g003050.3C		motif_sequence	1965	4	+	organism	short_function
BraA02g003050.3C	MYB	TAACCA	550	6	-	Arabidopsis thaliana
BraA02g003050.3C	MYB	TAACCA	726	6	-	Arabidopsis thaliana
BraA02g003050.3C	MYB	TAACCA	735	6	-	Arabidopsis thaliana
BraA02g003050.3C	MYB	CAACAG	983	6	-	Arabidopsis thaliana
BraA02g003050.3C	MYB	TAACCA	1728	6	-	Arabidopsis thaliana
BraA02g003050.3C	LTR	CCGAAA	563	6	-	Hordeum vulgare	cis-acting element involved in low-temperature responsiveness
BraA02g003050.3C	LTR	CCGAAA	746	6	-	Hordeum vulgare	cis-acting element involved in low-temperature responsiveness
BraA02g003050.3C	LTR	CCGAAA	1713	6	-	Hordeum vulgare	cis-acting element involved in low-temperature responsiveness
BraA02g003050.3C	CGTCA-motif	CGTCA	14	5	-	Hordeum vulgare	cis-acting regulatory element involved in the MeJA-responsiveness
BraA02g003050.3C	CGTCA-motif	CGTCA	17	5	+	Hordeum vulgare	cis-acting regulatory element involved in the MeJA-responsiveness
BraA02g003050.3C	CGTCA-motif	CGTCA	1554	5	+	Hordeum vulgare	cis-acting regulatory element involved in the MeJA-responsiveness
BraA02g003050.3C	CGTCA-motif	CGTCA	1774	5	+	Hordeum vulgare	cis-acting regulatory element involved in the MeJA-responsiveness
BraA03g003930.3C	TCT-motif	TCTTAC	222	6	+	Arabidopsis thaliana	part of a light responsive element
BraA03g003930.3C	TCT-motif	TCTTAC	764	6	+	Arabidopsis thaliana	part of a light responsive element
BraA03g003930.3C	TCT-motif	TCTTAC	1116	6	+	Arabidopsis thaliana	part of a light responsive element
BraA03g003930.3C	TCT-motif	TCTTAC	1650	6	+	Arabidopsis thaliana	part of a light responsive element
BraA03g003930.3C	O2-site	GATGACATGG	252	9	-	Zea mays	cis-acting regulatory element involved in zein metabolism regulation
BraA03g003930.3C	WUN-motif	AAATTACT	751	8	-	Nicotiana glutinosa
BraA03g003930.3C	Unnamed__1	CGTGG	1753	5	-	Zea mays
BraA03g003930.3C	Unnamed__1	CGTGG	1766	5	-	Zea mays
BraA03g003930.3C	G-box	TACGTG	280	6	+	Arabidopsis thaliana	cis-acting regulatory element involved in light responsiveness
BraA03g003930.3C	G-box	CTTCCACGTGGCA	1750	12	+	Arabidopsis thaliana	cis-acting regulatory element involved in light responsiveness
BraA03g003930.3C	G-box	GCCACGTGGA	1752	9	-	Arabidopsis thaliana	cis-acting regulatory element involved in light responsiveness
BraA03g003930.3C	G-box	TACGTG	1754	6	-	Arabidopsis thaliana	cis-acting regulatory element involved in light responsiveness
BraA03g003930.3C	G-box	CACGTC	1767	6	+	Zea mays	cis-acting regulatory element involved in light responsiveness
BraA03g003930.3C	MBS	CAACTG	1355	6	+	Arabidopsis thaliana	MYB binding site involved in drought-inducibility
BraA03g003930.3C	Unnamed_1	GGATTTTACAGT	1416	11	-	Pisum sativum	cis-acting element involved in phytochrome down-regulation expression
BraA03g003930.3C	TC-rich repeats	ATTCTCTAAC	114	9	+	Nicotiana tabacum	cis-acting element involved in defense and stress responsiveness
BraA03g003930.3C	TC-rich repeats	GTTTTCTTAC	1646	10	+	Nicotiana tabacum	cis-acting element involved in defense and stress responsiveness
BraA03g003930.3C	Myb	TAACTG	699	6	+	Arabidopsis thaliana
BraA03g003930.3C	Myb	CAACTG	1355	6	+	Arabidopsis thaliana
BraA03g003930.3C		motif_sequence	80	4	+	organism	short_function
BraA03g003930.3C		motif_sequence	85	4	+	organism	short_function
BraA03g003930.3C		motif_sequence	259	4	+	organism	short_function
BraA03g003930.3C		motif_sequence	646	4	+	organism	short_function
BraA03g003930.3C		motif_sequence	694	4	-	organism	short_function
BraA03g003930.3C		motif_sequence	724	4	-	organism	short_function
BraA03g003930.3C		motif_sequence	743	4	+	organism	short_function
BraA03g003930.3C		motif_sequence	822	4	-	organism	short_function
BraA03g003930.3C		motif_sequence	834	4	+	organism	short_function
BraA03g003930.3C		motif_sequence	845	4	+	organism	short_function
BraA03g003930.3C		motif_sequence	1377	4	+	organism	short_function
BraA03g003930.3C		motif_sequence	1575	4	-	organism	short_function
BraA03g003930.3C		motif_sequence	1883	4	+	organism	short_function
BraA03g003930.3C	MYB	CAACAG	516	6	-	Arabidopsis thaliana
BraA03g003930.3C	MYB	TAACCA	1509	6	+	Arabidopsis thaliana
BraA03g003930.3C	CGTCA-motif	CGTCA	377	5	-	Hordeum vulgare	cis-acting regulatory element involved in the MeJA-responsiveness
BraA03g003930.3C	Unnamed__10	TCCACGTAGA	1752	9	+	Zea mays
BraA03g003930.3C	WRE3	CCACCT	328	6	-	Pisum sativum
BraA03g003930.3C	WRE3	CCACCT	1608	6	+	Pisum sativum
BraA03g003930.3C	P-box	CCTTTTG	264	7	-	Oryza sativa	gibberellin-responsive element
BraA03g003930.3C	GT1-motif	GGTTAA	311	6	+	Arabidopsis thaliana	light responsive element
BraA03g003930.3C	GT1-motif	GGTTAA	1508	6	-	Arabidopsis thaliana	light responsive element
BraA03g003930.3C	MYB-like sequence	TAACCA	1509	6	+	Arabidopsis thaliana
BraA03g003930.3C	ABRE3a	TACGTG	280	6	+	Zea mays
BraA03g003930.3C	ABRE3a	TACGTG	1754	6	-	Zea mays
BraA03g003930.3C	ABRE	ACGTG	10	5	-	Arabidopsis thaliana	cis-acting element involved in the abscisic acid responsiveness
BraA03g003930.3C	ABRE	TACGTGTC	280	8	+	Oryza sativa	cis-acting element involved in the abscisic acid responsiveness
BraA03g003930.3C	ABRE	ACGTG	281	5	+	Arabidopsis thaliana	cis-acting element involved in the abscisic acid responsiveness
BraA03g003930.3C	ABRE	GACACGTACGT	664	10	+	Oryza sativa	cis-acting element involved in the abscisic acid responsiveness
BraA03g003930.3C	ABRE	ACGTG	1754	5	-	Arabidopsis thaliana	cis-acting element involved in the abscisic acid responsiveness
BraA03g003930.3C	ABRE	ACGTG	1767	5	-	Arabidopsis thaliana	cis-acting element involved in the abscisic acid responsiveness
BraA03g003930.3C	CAT-box	GCCACT	1979	6	+	Arabidopsis thaliana	cis-acting regulatory element related to meristem expression
BraA03g003930.3C	TGA-element	AACGAC	1820	6	+	Brassica oleracea	auxin-responsive element
BraA03g003930.3C	TGA-element	AACGAC	1826	6	-	Brassica oleracea	auxin-responsive element
BraA03g003930.3C	Unnamed__12	TCCACGTAGA	1752	9	+	Zea mays
BraA03g003930.3C	Unnamed__14	TCCACGTAGA	1752	9	+	Zea mays
BraA03g003930.3C	Unnamed__8	TCCACGTAGA	1752	9	+	Zea mays
BraA03g003930.3C	TATA-box	TACAAAA	262	7	+	Oryza sativa	core promoter element around -30 of transcription start
BraA03g003930.3C	TATA-box	ATTATA	305	6	+	Brassica napus	core promoter element around -30 of transcription start
BraA03g003930.3C	TATA-box	TATAA	306	5	-	Arabidopsis thaliana	core promoter element around -30 of transcription start
BraA03g003930.3C	TATA-box	TATA	307	4	+	Arabidopsis thaliana	core promoter element around -30 of transcription start
BraA03g003930.3C	TATA-box	TATACA	345	6	-	Helianthus annuus	core promoter element around -30 of transcription start
BraA03g003930.3C	TATA-box	TATA	347	4	+	Arabidopsis thaliana	core promoter element around -30 of transcription start
BraA03g003930.3C	TATA-box	TATA	464	4	+	Arabidopsis thaliana	core promoter element around -30 of transcription start
BraA03g003930.3C	TATA-box	TACAAAA	499	7	-	Oryza sativa	core promoter element around -30 of transcription start
BraA03g003930.3C	TATA-box	ccTATAAAaa	1121	9	+	Arabidopsis thaliana	core promoter element around -30 of transcription start
BraA03g003930.3C	TATA-box	TATA	1123	4	-	Arabidopsis thaliana	core promoter element around -30 of transcription start
BraA03g003930.3C	TATA-box	ATATAT	1229	6	-	Brassica napus	core promoter element around -30 of transcription start
BraA03g003930.3C	TATA-box	TATA	1230	4	-	Arabidopsis thaliana	core promoter element around -30 of transcription start
BraA03g003930.3C	TATA-box	TATAAAT	1471	7	-	Brassica juncea	core promoter element around -30 of transcription start
BraA03g003930.3C	TATA-box	TATAAA	1472	6	-	Helianthus annuus	core promoter element around -30 of transcription start
BraA03g003930.3C	TATA-box	TATAA	1473	5	-	Arabidopsis thaliana	core promoter element around -30 of transcription start
BraA03g003930.3C	TATA-box	TATA	1474	4	-	Arabidopsis thaliana	core promoter element around -30 of transcription start
BraA03g003930.3C	TATA-box	TATAAAA	1525	7	-	Pisum sativum	core promoter element around -30 of transcription start
BraA03g003930.3C	TATA-box	TATAAA	1526	6	-	Helianthus annuus	core promoter element around -30 of transcription start
BraA03g003930.3C	TATA-box	TATAA	1527	5	-	Arabidopsis thaliana	core promoter element around -30 of transcription start
BraA03g003930.3C	TATA-box	TATA	1528	4	-	Arabidopsis thaliana	core promoter element around -30 of transcription start
BraA03g003930.3C	TATA-box	ccTATAAAaa	1532	9	+	Arabidopsis thaliana	core promoter element around -30 of transcription start
BraA03g003930.3C	TATA-box	ATATAA	1533	6	+	Brassica oleracea	core promoter element around -30 of transcription start
BraA03g003930.3C	TATA-box	TATA	1534	4	-	Arabidopsis thaliana	core promoter element around -30 of transcription start
BraA03g003930.3C	TATA-box	TATAAAT	1597	7	-	Brassica juncea	core promoter element around -30 of transcription start
BraA03g003930.3C	TATA-box	TATAAA	1598	6	-	Helianthus annuus	core promoter element around -30 of transcription start
BraA03g003930.3C	TATA-box	TATAA	1599	5	-	Arabidopsis thaliana	core promoter element around -30 of transcription start
BraA03g003930.3C	TATA-box	TATA	1600	4	-	Arabidopsis thaliana	core promoter element around -30 of transcription start
BraA03g003930.3C	TATA-box	TATTTAAA	1683	8	-	Arabidopsis thaliana	core promoter element around -30 of transcription start
BraA03g003930.3C	Myb-binding site	CAACAG	516	6	-	Nicotiana tabacum
BraA03g003930.3C	MYC	CATTTG	1460	6	-	Arabidopsis thaliana
BraA03g003930.3C	AAGAA-motif	gGTAAAGAAA	311	9	+	Avena sativa
BraA03g003930.3C	AAGAA-motif	gGTAAAGAAA	1450	9	-	Avena sativa
BraA03g003930.3C	LTR	CCGAAA	828	6	-	Hordeum vulgare	cis-acting element involved in low-temperature responsiveness
BraA03g003930.3C	LTR	CCGAAA	1671	6	+	Hordeum vulgare	cis-acting element involved in low-temperature responsiveness
BraA03g003930.3C	I-box	TGATAATGT	1695	9	-	Solanum tuberosum	part of a light responsive element
BraA03g003930.3C	AT~ABRE	TACGTGTC	280	8	+	Arabidopsis thaliana
BraA03g003930.3C	Unnamed__4	CTCC	152	4	+	Petroselinum hortense
BraA03g003930.3C	Unnamed__4	CTCC	183	4	-	Petroselinum hortense
BraA03g003930.3C	Unnamed__4	CTCC	1661	4	+	Petroselinum hortense
BraA03g003930.3C	Unnamed__4	CTCC	1885	4	+	Petroselinum hortense
BraA03g003930.3C	ARE	AAACCA	1136	6	-	Zea mays	cis-acting regulatory element essential for the anaerobic induction
BraA03g003930.3C	ARE	AAACCA	1763	6	+	Zea mays	cis-acting regulatory element essential for the anaerobic induction
BraA03g003930.3C	ARE	AAACCA	1898	6	+	Zea mays	cis-acting regulatory element essential for the anaerobic induction
BraA03g003930.3C	AE-box	AGAAACAA	940	8	-	Arabidopsis thaliana	part of a module for light response
BraA03g003930.3C	ATCT-motif	AATCTAATCC	1705	9	+	Pisum sativum	part of a conserved DNA module involved in light responsiveness
BraA03g003930.3C	box S	AGCCACC	329	7	-	Arabidopsis thaliana
BraA03g003930.3C	Box 4	ATTAAT	1218	6	-	Petroselinum crispum	part of a conserved DNA module involved in light responsiveness
BraA03g003930.3C	Box 4	ATTAAT	1225	6	-	Petroselinum crispum	part of a conserved DNA module involved in light responsiveness
BraA03g003930.3C	TCA	TCATCTTCAT	473	9	-	Pisum sativum
BraA03g003930.3C	ABRE4	CACGTA	280	6	-	Zea mays
BraA03g003930.3C	ABRE4	CACGTA	1754	6	+	Zea mays
BraA03g003930.3C	as-1	TGACG	377	5	+	Arabidopsis thaliana
BraA03g003930.3C	HD-Zip 3	GTAAT(G/C)ATTAC	1735	9.5	-	Arabidopsis thaliana	protein binding site
BraA03g003930.3C	TGACG-motif	TGACG	377	5	+	Hordeum vulgare	cis-acting regulatory element involved in the MeJA-responsiveness
BraA03g003930.3C	CAAT-box	CCAAT	165	5	-	Arabidopsis thaliana	common cis-acting element in promoter and enhancer regions
BraA03g003930.3C	CAAT-box	CCAAT	373	5	+	Arabidopsis thaliana	common cis-acting element in promoter and enhancer regions
BraA03g003930.3C	CAAT-box	CAAT	374	4	+	Nicotiana glutinosa
BraA03g003930.3C	CAAT-box	CAAAT	393	5	+	Pisum sativum	common cis-acting element in promoter and enhancer regions
BraA03g003930.3C	CAAT-box	CAAAT	425	5	+	Pisum sativum	common cis-acting element in promoter and enhancer regions
BraA03g003930.3C	CAAT-box	CAAT	457	4	-	Nicotiana glutinosa
BraA03g003930.3C	CAAT-box	CAAT	534	4	+	Nicotiana glutinosa
BraA03g003930.3C	CAAT-box	CAAT	591	4	+	Nicotiana glutinosa
BraA03g003930.3C	CAAT-box	CAAT	624	4	-	Nicotiana glutinosa
BraA03g003930.3C	CAAT-box	CCAAT	680	5	+	Arabidopsis thaliana	common cis-acting element in promoter and enhancer regions
BraA03g003930.3C	CAAT-box	CAAT	681	4	+	Nicotiana glutinosa
BraA03g003930.3C	CAAT-box	CAAT	887	4	+	Nicotiana glutinosa
BraA03g003930.3C	CAAT-box	CAAAT	965	5	-	Pisum sativum	common cis-acting element in promoter and enhancer regions
BraA03g003930.3C	CAAT-box	CAAAT	1149	5	-	Pisum sativum	common cis-acting element in promoter and enhancer regions
BraA03g003930.3C	CAAT-box	CAAAT	1239	5	+	Pisum sativum	common cis-acting element in promoter and enhancer regions
BraA03g003930.3C	CAAT-box	CAAT	1274	4	+	Nicotiana glutinosa
BraA03g003930.3C	CAAT-box	CAAAT	1293	5	+	Pisum sativum	common cis-acting element in promoter and enhancer regions
BraA03g003930.3C	CAAT-box	CAAAT	1327	5	+	Pisum sativum	common cis-acting element in promoter and enhancer regions
BraA03g003930.3C	CAAT-box	CAAT	1338	4	+	Nicotiana glutinosa
BraA03g003930.3C	CAAT-box	CAAT	1406	4	+	Nicotiana glutinosa
BraA03g003930.3C	CAAT-box	CAAAT	1460	5	+	Pisum sativum	common cis-acting element in promoter and enhancer regions
BraA03g003930.3C	CAAT-box	CAAT	1569	4	-	Nicotiana glutinosa
BraA03g003930.3C	CAAT-box	CAAT	1969	4	+	Nicotiana glutinosa
BraA03g003930.3C	DRE1	ACCGAGA	1032	7	+	Zea mays
BraA03g003930.3C	G-Box	CACGTT	10	6	+	Pisum sativum	cis-acting regulatory element involved in light responsiveness
BraA03g003930.3C	GARE-motif	TCTGTTG	515	7	+	Brassica oleracea	gibberellin-responsive element
BraA03g016490.3C	ABRE4	CACGTA	1802	6	+	Zea mays
BraA03g016490.3C	ERE	ATTTTAAA	1237	8	+	Nicotiana glutinos
BraA03g016490.3C	STRE	AGGGG	853	5	-	Arabidopsis thaliana
BraA03g016490.3C	STRE	AGGGG	1869	5	-	Arabidopsis thaliana
BraA03g016490.3C	as-1	TGACG	674	5	+	Arabidopsis thaliana
BraA03g016490.3C	AT~TATA-box	TATATA	4	6	+	Arabidopsis thaliana
BraA03g016490.3C	AT~TATA-box	TATATA	144	6	+	Arabidopsis thaliana
BraA03g016490.3C	AT~TATA-box	TATATA	146	6	+	Arabidopsis thaliana
BraA03g016490.3C	AT~TATA-box	TATATA	148	6	+	Arabidopsis thaliana
BraA03g016490.3C	AT~TATA-box	TATATA	150	6	+	Arabidopsis thaliana
BraA03g016490.3C	AT~TATA-box	TATATA	152	6	+	Arabidopsis thaliana
BraA03g016490.3C	AT~TATA-box	TATATA	792	6	+	Arabidopsis thaliana
BraA03g016490.3C	AT~TATA-box	TATATA	803	6	+	Arabidopsis thaliana
BraA03g016490.3C	AT~TATA-box	TATATA	1873	6	-	Arabidopsis thaliana
BraA03g016490.3C	AT~TATA-box	TATATA	1875	6	-	Arabidopsis thaliana
BraA03g016490.3C	AT~TATA-box	TATATA	1877	6	-	Arabidopsis thaliana
BraA03g016490.3C	MYB-like sequence	TAACCA	281	6	+	Arabidopsis thaliana
BraA03g016490.3C	MYB-like sequence	TAACCA	634	6	+	Arabidopsis thaliana
BraA03g016490.3C	MYB-like sequence	TAACCA	1723	6	+	Arabidopsis thaliana
BraA03g016490.3C	ABRE	CACGTG	679	6	+	Arabidopsis thaliana	cis-acting element involved in the abscisic acid responsiveness
BraA03g016490.3C	ABRE	ACGTG	680	5	+	Arabidopsis thaliana	cis-acting element involved in the abscisic acid responsiveness
BraA03g016490.3C	ABRE	ACGTG	1802	5	-	Arabidopsis thaliana	cis-acting element involved in the abscisic acid responsiveness
BraA03g016490.3C	DRE core	GCCGAC	652	6	-	Arabidopsis thaliana
BraA03g016490.3C	TGACG-motif	TGACG	674	5	+	Hordeum vulgare	cis-acting regulatory element involved in the MeJA-responsiveness
BraA03g016490.3C	ABRE3a	TACGTG	1802	6	-	Zea mays
BraA03g016490.3C	G-Box	CACGTG	679	6	+	Pisum sativum	cis-acting regulatory element involved in light responsiveness
BraA03g016490.3C	CAAT-box	CAAAT	19	5	-	Pisum sativum	common cis-acting element in promoter and enhancer regions
BraA03g016490.3C	CAAT-box	CAAT	52	4	+	Nicotiana glutinosa
BraA03g016490.3C	CAAT-box	CAAAT	83	5	+	Pisum sativum	common cis-acting element in promoter and enhancer regions
BraA03g016490.3C	CAAT-box	CAAT	174	4	+	Nicotiana glutinosa
BraA03g016490.3C	CAAT-box	CCAAT	181	5	-	Arabidopsis thaliana	common cis-acting element in promoter and enhancer regions
BraA03g016490.3C	CAAT-box	CAAT	191	4	+	Nicotiana glutinosa
BraA03g016490.3C	CAAT-box	CAAAT	285	5	+	Pisum sativum	common cis-acting element in promoter and enhancer regions
BraA03g016490.3C	CAAT-box	CAAT	333	4	-	Nicotiana glutinosa
BraA03g016490.3C	CAAT-box	CAAAT	350	5	+	Pisum sativum	common cis-acting element in promoter and enhancer regions
BraA03g016490.3C	CAAT-box	CAAT	366	4	-	Nicotiana glutinosa
BraA03g016490.3C	CAAT-box	CAAT	438	4	-	Nicotiana glutinosa
BraA03g016490.3C	CAAT-box	CCAAT	827	5	+	Arabidopsis thaliana	common cis-acting element in promoter and enhancer regions
BraA03g016490.3C	CAAT-box	CAAT	828	4	+	Nicotiana glutinosa
BraA03g016490.3C	CAAT-box	CCAAT	846	5	+	Arabidopsis thaliana	common cis-acting element in promoter and enhancer regions
BraA03g016490.3C	CAAT-box	CAAT	847	4	+	Nicotiana glutinosa
BraA03g016490.3C	CAAT-box	CAAT	916	4	-	Nicotiana glutinosa
BraA03g016490.3C	CAAT-box	CAAT	937	4	-	Nicotiana glutinosa
BraA03g016490.3C	CAAT-box	CAAT	958	4	-	Nicotiana glutinosa
BraA03g016490.3C	CAAT-box	CAAT	987	4	-	Nicotiana glutinosa
BraA03g016490.3C	CAAT-box	CAAT	1140	4	+	Nicotiana glutinosa
BraA03g016490.3C	CAAT-box	CAAAT	1388	5	+	Pisum sativum	common cis-acting element in promoter and enhancer regions
BraA03g016490.3C	CAAT-box	CAAT	1495	4	+	Nicotiana glutinosa
BraA03g016490.3C	CAAT-box	CAAAT	1535	5	+	Pisum sativum	common cis-acting element in promoter and enhancer regions
BraA03g016490.3C	CAAT-box	CAAAT	1548	5	+	Pisum sativum	common cis-acting element in promoter and enhancer regions
BraA03g016490.3C	CAAT-box	CAAT	1564	4	-	Nicotiana glutinosa
BraA03g016490.3C	CAAT-box	CAAT	1570	4	+	Nicotiana glutinosa
BraA03g016490.3C	CAAT-box	CCAAT	1764	5	-	Arabidopsis thaliana	common cis-acting element in promoter and enhancer regions
BraA03g016490.3C	CAAT-box	CCAAT	1795	5	-	Arabidopsis thaliana	common cis-acting element in promoter and enhancer regions
BraA03g016490.3C	MYB recognition site	CCGTTG	1727	6	-	Arabidopsis thaliana
BraA03g016490.3C	AE-box	AGAAACAA	1055	8	+	Arabidopsis thaliana	part of a module for light response
BraA03g016490.3C	Unnamed__4	CTCC	377	4	+	Petroselinum hortense
BraA03g016490.3C	Unnamed__4	CTCC	769	4	+	Petroselinum hortense
BraA03g016490.3C	Unnamed__4	CTCC	825	4	+	Petroselinum hortense
BraA03g016490.3C	Unnamed__4	CTCC	1712	4	+	Petroselinum hortense
BraA03g016490.3C	Unnamed__4	CTCC	1742	4	+	Petroselinum hortense
BraA03g016490.3C	Unnamed__4	CTCC	1857	4	+	Petroselinum hortense
BraA03g016490.3C	Unnamed__4	CTCC	1861	4	-	Petroselinum hortense
BraA03g016490.3C	Unnamed__4	CTCC	1885	4	+	Petroselinum hortense
BraA03g016490.3C	Unnamed__4	CTCC	1893	4	-	Petroselinum hortense
BraA03g016490.3C	CTAG-motif	ACTAGCAGAA	1540	9	+	Avena sativa
BraA03g016490.3C	MSA-like	(T/C)C(T/C)AACGG(T/C)(T/C)A	1725	8.5	+	Catharanthus roseus	cis-acting element involved in cell cycle regulation
BraA03g016490.3C	Box 4	ATTAAT	665	6	+	Petroselinum crispum	part of a conserved DNA module involved in light responsiveness
BraA03g016490.3C	Box 4	ATTAAT	1551	6	-	Petroselinum crispum	part of a conserved DNA module involved in light responsiveness
BraA03g016490.3C	box S	AGCCACC	779	7	+	Arabidopsis thaliana
BraA03g016490.3C	WRE3	CCACCT	1452	6	+	Pisum sativum
BraA03g016490.3C	TCA-element	CCATCTTTTT	828	9	+	Nicotiana tabacum	cis-acting element involved in salicylic acid responsiveness
BraA03g016490.3C	CCAAT-box	CAACGG	1727	6	+	Hordeum vulgare	MYBHv1 binding site
BraA03g016490.3C	Myb-binding site	CAACAG	1292	6	-	Nicotiana tabacum
BraA03g016490.3C	MYC	CATTTG	83	6	-	Arabidopsis thaliana
BraA03g016490.3C	MYC	CATTTG	350	6	-	Arabidopsis thaliana
BraA03g016490.3C	Unnamed__6	taTAAATATct	883	10	+	Zea mays
BraA03g016490.3C		motif_sequence	614	4	+	organism	short_function
BraA03g016490.3C		motif_sequence	621	4	+	organism	short_function
BraA03g016490.3C		motif_sequence	661	4	-	organism	short_function
BraA03g016490.3C		motif_sequence	908	4	-	organism	short_function
BraA03g016490.3C		motif_sequence	1012	4	+	organism	short_function
BraA03g016490.3C		motif_sequence	1456	4	+	organism	short_function
BraA03g016490.3C		motif_sequence	1499	4	+	organism	short_function
BraA03g016490.3C		motif_sequence	1681	4	+	organism	short_function
BraA03g016490.3C	MYB	TAACCA	281	6	+	Arabidopsis thaliana
BraA03g016490.3C	MYB	TAACCA	634	6	+	Arabidopsis thaliana
BraA03g016490.3C	MYB	CAACAG	1292	6	-	Arabidopsis thaliana
BraA03g016490.3C	MYB	TAACCA	1723	6	+	Arabidopsis thaliana
BraA03g016490.3C	Myb	CAACTG	204	6	-	Arabidopsis thaliana
BraA03g016490.3C	Myb	TAACTG	1344	6	-	Arabidopsis thaliana
BraA03g016490.3C	AAGAA-motif	gGTAAAGAAA	1044	9	+	Avena sativa
BraA03g016490.3C	AAGAA-motif	GAAAGAA	1666	7	+	Avena sativa
BraA03g016490.3C	CGTCA-motif	CGTCA	674	5	-	Hordeum vulgare	cis-acting regulatory element involved in the MeJA-responsiveness
BraA03g016490.3C	LTR	CCGAAA	291	6	+	Hordeum vulgare	cis-acting element involved in low-temperature responsiveness
BraA03g016490.3C	NON	CAACGGCCACG	1727	11	+	Nicotiana tabacum
BraA03g016490.3C	O2-site	GATGACATGG	1076	9	+	Zea mays	cis-acting regulatory element involved in zein metabolism regulation
BraA03g016490.3C	O2-site	GATGATGTGG	1335	9	-	Zea mays	cis-acting regulatory element involved in zein metabolism regulation
BraA03g016490.3C	Unnamed__1	CGTGG	1733	5	-	Zea mays
BraA03g016490.3C	Unnamed__1	CGTGG	1801	5	-	Zea mays
BraA03g016490.3C	Unnamed__1	CGTGG	1834	5	+	Zea mays
BraA03g016490.3C	TATA-box	TATATA	4	6	+	Arabidopsis thaliana	core promoter element around -30 of transcription start
BraA03g016490.3C	TATA-box	TATA	6	4	+	Arabidopsis thaliana	core promoter element around -30 of transcription start
BraA03g016490.3C	TATA-box	TATAA	70	5	-	Arabidopsis thaliana	core promoter element around -30 of transcription start
BraA03g016490.3C	TATA-box	TATA	71	4	+	Arabidopsis thaliana	core promoter element around -30 of transcription start
BraA03g016490.3C	TATA-box	ATATAA	97	6	+	Brassica oleracea	core promoter element around -30 of transcription start
BraA03g016490.3C	TATA-box	TATA	98	4	+	Arabidopsis thaliana	core promoter element around -30 of transcription start
BraA03g016490.3C	TATA-box	ATATAT	143	6	+	Brassica napus	core promoter element around -30 of transcription start
BraA03g016490.3C	TATA-box	TATATA	144	6	+	Arabidopsis thaliana	core promoter element around -30 of transcription start
BraA03g016490.3C	TATA-box	ATATAT	145	6	+	Brassica napus	core promoter element around -30 of transcription start
BraA03g016490.3C	TATA-box	TATATA	146	6	+	Arabidopsis thaliana	core promoter element around -30 of transcription start
BraA03g016490.3C	TATA-box	ATATAT	147	6	+	Brassica napus	core promoter element around -30 of transcription start
BraA03g016490.3C	TATA-box	TATATA	148	6	+	Arabidopsis thaliana	core promoter element around -30 of transcription start
BraA03g016490.3C	TATA-box	ATATAT	149	6	+	Brassica napus	core promoter element around -30 of transcription start
BraA03g016490.3C	TATA-box	TATATA	150	6	+	Arabidopsis thaliana	core promoter element around -30 of transcription start
BraA03g016490.3C	TATA-box	ATATAT	151	6	+	Brassica napus	core promoter element around -30 of transcription start
BraA03g016490.3C	TATA-box	TATATA	152	6	+	Arabidopsis thaliana	core promoter element around -30 of transcription start
BraA03g016490.3C	TATA-box	ATATAA	153	6	+	Brassica oleracea	core promoter element around -30 of transcription start
BraA03g016490.3C	TATA-box	TATA	154	4	+	Arabidopsis thaliana	core promoter element around -30 of transcription start
BraA03g016490.3C	TATA-box	TATAA	270	5	-	Arabidopsis thaliana	core promoter element around -30 of transcription start
BraA03g016490.3C	TATA-box	TATA	271	4	+	Arabidopsis thaliana	core promoter element around -30 of transcription start
BraA03g016490.3C	TATA-box	ATATAA	384	6	+	Brassica oleracea	core promoter element around -30 of transcription start
BraA03g016490.3C	TATA-box	TATA	385	4	+	Arabidopsis thaliana	core promoter element around -30 of transcription start
BraA03g016490.3C	TATA-box	TATA	611	4	+	Arabidopsis thaliana	core promoter element around -30 of transcription start
BraA03g016490.3C	TATA-box	TATACA	630	6	-	Helianthus annuus	core promoter element around -30 of transcription start
BraA03g016490.3C	TATA-box	TATA	632	4	+	Arabidopsis thaliana	core promoter element around -30 of transcription start
BraA03g016490.3C	TATA-box	TATATA	792	6	+	Arabidopsis thaliana	core promoter element around -30 of transcription start
BraA03g016490.3C	TATA-box	ATATAA	793	6	+	Brassica oleracea	core promoter element around -30 of transcription start
BraA03g016490.3C	TATA-box	TATA	794	4	+	Arabidopsis thaliana	core promoter element around -30 of transcription start
BraA03g016490.3C	TATA-box	ATATAT	802	6	+	Brassica napus	core promoter element around -30 of transcription start
BraA03g016490.3C	TATA-box	TATATA	803	6	+	Arabidopsis thaliana	core promoter element around -30 of transcription start
BraA03g016490.3C	TATA-box	ATATAA	804	6	+	Brassica oleracea	core promoter element around -30 of transcription start
BraA03g016490.3C	TATA-box	TATA	805	4	+	Arabidopsis thaliana	core promoter element around -30 of transcription start
BraA03g016490.3C	TATA-box	TATA	818	4	+	Arabidopsis thaliana	core promoter element around -30 of transcription start
BraA03g016490.3C	TATA-box	TATTTAAA	883	8	-	Arabidopsis thaliana	core promoter element around -30 of transcription start
BraA03g016490.3C	TATA-box	ATATAT	1142	6	-	Brassica napus	core promoter element around -30 of transcription start
BraA03g016490.3C	TATA-box	TATA	1143	4	-	Arabidopsis thaliana	core promoter element around -30 of transcription start
BraA03g016490.3C	TATA-box	TATAAAA	1307	7	-	Pisum sativum	core promoter element around -30 of transcription start
BraA03g016490.3C	TATA-box	TATAAA	1308	6	-	Helianthus annuus	core promoter element around -30 of transcription start
BraA03g016490.3C	TATA-box	TATAA	1309	5	-	Arabidopsis thaliana	core promoter element around -30 of transcription start
BraA03g016490.3C	TATA-box	TATA	1310	4	-	Arabidopsis thaliana	core promoter element around -30 of transcription start
BraA03g016490.3C	TATA-box	ATATAA	1314	6	+	Brassica oleracea	core promoter element around -30 of transcription start
BraA03g016490.3C	TATA-box	TATA	1315	4	-	Arabidopsis thaliana	core promoter element around -30 of transcription start
BraA03g016490.3C	TATA-box	TATA	1462	4	-	Arabidopsis thaliana	core promoter element around -30 of transcription start
BraA03g016490.3C	TATA-box	ccTATAAAaa	1843	9	+	Arabidopsis thaliana	core promoter element around -30 of transcription start
BraA03g016490.3C	TATA-box	TATATA	1873	6	-	Arabidopsis thaliana	core promoter element around -30 of transcription start
BraA03g016490.3C	TATA-box	ATATAT	1874	6	-	Brassica napus	core promoter element around -30 of transcription start
BraA03g016490.3C	TATA-box	TATATA	1875	6	-	Arabidopsis thaliana	core promoter element around -30 of transcription start
BraA03g016490.3C	TATA-box	ATATAT	1876	6	-	Brassica napus	core promoter element around -30 of transcription start
BraA03g016490.3C	TATA-box	TATATA	1877	6	-	Arabidopsis thaliana	core promoter element around -30 of transcription start
BraA03g016490.3C	TATA-box	ATATAA	1878	6	+	Brassica oleracea	core promoter element around -30 of transcription start
BraA03g016490.3C	TATA-box	TATA	1879	4	-	Arabidopsis thaliana	core promoter element around -30 of transcription start
BraA03g016490.3C	G-box	CACGTG	679	6	+	Arabidopsis thaliana	cis-acting regulatory element involved in light responsiveness
BraA03g016490.3C	G-box	CCACGTAA	1801	8	+	Brassica napus	cis-acting regulatory element involved in light responsiveness
BraA03g016490.3C	G-box	TACGTG	1802	6	-	Arabidopsis thaliana	cis-acting regulatory element involved in light responsiveness
BraA03g016490.3C	MBS	CAACTG	204	6	-	Arabidopsis thaliana	MYB binding site involved in drought-inducibility
BraA03g019440.3C	dOCT	CTCGGATC	1180	8	+	Zea mays
BraA03g019440.3C	NON	CAACGGCCACG	1772	11	+	Nicotiana tabacum
BraA03g019440.3C	CCGTCC-box	CCGTCC	850	6	+	Petroselinum hortense
BraA03g019440.3C	O2-site	GATGA(C/T)(A/G)TG(A/G)	664	8.5	-	Zea mays	cis-acting regulatory element involved in zein metabolism regulation
BraA03g019440.3C	O2-site	GATGATGTGG	1846	9	-	Zea mays	cis-acting regulatory element involved in zein metabolism regulation
BraA03g019440.3C	Unnamed__1	CGTGG	413	5	+	Zea mays
BraA03g019440.3C	Unnamed__1	CGTGG	654	5	-	Zea mays
BraA03g019440.3C	Unnamed__1	CGTGG	807	5	-	Zea mays
BraA03g019440.3C	Unnamed__1	CGTGG	1111	5	+	Zea mays
BraA03g019440.3C	Unnamed__1	CGTGG	1255	5	+	Zea mays
BraA03g019440.3C	Unnamed__1	CGTGG	1778	5	-	Zea mays
BraA03g019440.3C	Unnamed__1	CGTGG	1846	5	-	Zea mays
BraA03g019440.3C	G-box	GCCACGTGGA	409	9	+	Arabidopsis thaliana	cis-acting regulatory element involved in light responsiveness
BraA03g019440.3C	G-box	CACGAC	1061	6	-	Zea mays	cis-acting regulatory element involved in light responsiveness
BraA03g019440.3C	G-box	CACGTC	1847	6	+	Zea mays	cis-acting regulatory element involved in light responsiveness
BraA03g019440.3C	TATA-box	TATAA	75	5	-	Arabidopsis thaliana	core promoter element around -30 of transcription start
BraA03g019440.3C	TATA-box	TATA	76	4	+	Arabidopsis thaliana	core promoter element around -30 of transcription start
BraA03g019440.3C	TATA-box	ATTATA	731	6	+	Brassica napus	core promoter element around -30 of transcription start
BraA03g019440.3C	TATA-box	TATAA	732	5	-	Arabidopsis thaliana	core promoter element around -30 of transcription start
BraA03g019440.3C	TATA-box	TATA	733	4	+	Arabidopsis thaliana	core promoter element around -30 of transcription start
BraA03g019440.3C	TATA-box	TATA	799	4	+	Arabidopsis thaliana	core promoter element around -30 of transcription start
BraA03g019440.3C	TATA-box	TATA	932	4	+	Arabidopsis thaliana	core promoter element around -30 of transcription start
BraA03g019440.3C	TCA-element	CCATCTTTTT	589	9	+	Nicotiana tabacum	cis-acting element involved in salicylic acid responsiveness
BraA03g019440.3C	TCA-element	TCAGAAGAGG	642	9	+	Brassica oleracea	cis-acting element involved in salicylic acid responsiveness
BraA03g019440.3C	TCA-element	CCATCTTTTT	769	9	+	Nicotiana tabacum	cis-acting element involved in salicylic acid responsiveness
BraA03g019440.3C	TCA-element	TCAGAAGAGG	875	9	-	Brassica oleracea	cis-acting element involved in salicylic acid responsiveness
BraA03g019440.3C	TC-rich repeats	ATTCTCTAAC	689	9	+	Nicotiana tabacum	cis-acting element involved in defense and stress responsiveness
BraA03g019440.3C	CCAAT-box	CAACGG	1092	6	+	Hordeum vulgare	MYBHv1 binding site
BraA03g019440.3C	CCAAT-box	CAACGG	1772	6	+	Hordeum vulgare	MYBHv1 binding site
BraA03g019440.3C	MYC	CATGTG	1046	6	+	Arabidopsis thaliana
BraA03g019440.3C	MYC	CATGTG	1572	6	-	Arabidopsis thaliana
BraA03g019440.3C	Myb-binding site	CAACAG	299	6	+	Nicotiana tabacum
BraA03g019440.3C	Myb-binding site	CAACAG	445	6	+	Nicotiana tabacum
BraA03g019440.3C	AuxRR-core	GGTCCAT	1205	7	+	Nicotiana tabacum	cis-acting regulatory element involved in auxin responsiveness
BraA03g019440.3C		motif_sequence	226	4	-	organism	short_function
BraA03g019440.3C		motif_sequence	354	4	+	organism	short_function
BraA03g019440.3C		motif_sequence	381	4	+	organism	short_function
BraA03g019440.3C		motif_sequence	395	4	-	organism	short_function
BraA03g019440.3C		motif_sequence	456	4	+	organism	short_function
BraA03g019440.3C		motif_sequence	489	4	+	organism	short_function
BraA03g019440.3C		motif_sequence	546	4	+	organism	short_function
BraA03g019440.3C		motif_sequence	561	4	+	organism	short_function
BraA03g019440.3C		motif_sequence	591	4	+	organism	short_function
BraA03g019440.3C		motif_sequence	645	4	-	organism	short_function
BraA03g019440.3C		motif_sequence	855	4	+	organism	short_function
BraA03g019440.3C		motif_sequence	876	4	+	organism	short_function
BraA03g019440.3C		motif_sequence	944	4	-	organism	short_function
BraA03g019440.3C		motif_sequence	1016	4	+	organism	short_function
BraA03g019440.3C		motif_sequence	1022	4	+	organism	short_function
BraA03g019440.3C		motif_sequence	1041	4	+	organism	short_function
BraA03g019440.3C		motif_sequence	1047	4	+	organism	short_function
BraA03g019440.3C		motif_sequence	1083	4	+	organism	short_function
BraA03g019440.3C		motif_sequence	1287	4	+	organism	short_function
BraA03g019440.3C		motif_sequence	1408	4	-	organism	short_function
BraA03g019440.3C		motif_sequence	1475	4	-	organism	short_function
BraA03g019440.3C		motif_sequence	1495	4	-	organism	short_function
BraA03g019440.3C		motif_sequence	1532	4	-	organism	short_function
BraA03g019440.3C		motif_sequence	1585	4	-	organism	short_function
BraA03g019440.3C		motif_sequence	1613	4	-	organism	short_function
BraA03g019440.3C		motif_sequence	1822	4	-	organism	short_function
BraA03g019440.3C		motif_sequence	1943	4	-	organism	short_function
BraA03g019440.3C		motif_sequence	1948	4	-	organism	short_function
BraA03g019440.3C		motif_sequence	1971	4	-	organism	short_function
BraA03g019440.3C	MYB	CAACAG	299	6	+	Arabidopsis thaliana
BraA03g019440.3C	MYB	CAACCA	376	6	+	Arabidopsis thaliana
BraA03g019440.3C	MYB	CAACAG	445	6	+	Arabidopsis thaliana
BraA03g019440.3C	MYB	TAACCA	766	6	+	Arabidopsis thaliana
BraA03g019440.3C	MYB	TAACCA	1464	6	-	Arabidopsis thaliana
BraA03g019440.3C	MYB	CAACCA	1657	6	-	Arabidopsis thaliana
BraA03g019440.3C	MYB	TAACCA	1768	6	+	Arabidopsis thaliana
BraA03g019440.3C	A-box	CCGTCC	850	6	+	Petroselinum crispum	cis-acting regulatory element
BraA03g019440.3C	LTR	CCGAAA	1351	6	-	Hordeum vulgare	cis-acting element involved in low-temperature responsiveness
BraA03g019440.3C	LTR	CCGAAA	1372	6	-	Hordeum vulgare	cis-acting element involved in low-temperature responsiveness
BraA03g019440.3C	LTR	CCGAAA	1548	6	+	Hordeum vulgare	cis-acting element involved in low-temperature responsiveness
BraA03g019440.3C	LTR	CCGAAA	1642	6	-	Hordeum vulgare	cis-acting element involved in low-temperature responsiveness
BraA03g019440.3C	CGTCA-motif	CGTCA	1266	5	-	Hordeum vulgare	cis-acting regulatory element involved in the MeJA-responsiveness
BraA03g019440.3C	CGTCA-motif	CGTCA	1421	5	-	Hordeum vulgare	cis-acting regulatory element involved in the MeJA-responsiveness
BraA03g019440.3C	CGTCA-motif	CGTCA	1849	5	+	Hordeum vulgare	cis-acting regulatory element involved in the MeJA-responsiveness
BraA03g019440.3C	Unnamed__4	CTCC	89	4	+	Petroselinum hortense
BraA03g019440.3C	Unnamed__4	CTCC	317	4	-	Petroselinum hortense
BraA03g019440.3C	Unnamed__4	CTCC	330	4	-	Petroselinum hortense
BraA03g019440.3C	Unnamed__4	CTCC	416	4	-	Petroselinum hortense
BraA03g019440.3C	Unnamed__4	CTCC	458	4	+	Petroselinum hortense
BraA03g019440.3C	Unnamed__4	CTCC	491	4	+	Petroselinum hortense
BraA03g019440.3C	Unnamed__4	CTCC	563	4	+	Petroselinum hortense
BraA03g019440.3C	Unnamed__4	CTCC	645	4	-	Petroselinum hortense
BraA03g019440.3C	Unnamed__4	CTCC	752	4	+	Petroselinum hortense
BraA03g019440.3C	Unnamed__4	CTCC	804	4	+	Petroselinum hortense
BraA03g019440.3C	Unnamed__4	CTCC	857	4	+	Petroselinum hortense
BraA03g019440.3C	Unnamed__4	CTCC	869	4	+	Petroselinum hortense
BraA03g019440.3C	Unnamed__4	CTCC	1085	4	+	Petroselinum hortense
BraA03g019440.3C	Unnamed__4	CTCC	1105	4	-	Petroselinum hortense
BraA03g019440.3C	Unnamed__4	CTCC	1289	4	+	Petroselinum hortense
BraA03g019440.3C	Unnamed__4	CTCC	1382	4	-	Petroselinum hortense
BraA03g019440.3C	Unnamed__4	CTCC	1397	4	-	Petroselinum hortense
BraA03g019440.3C	Unnamed__4	CTCC	1408	4	-	Petroselinum hortense
BraA03g019440.3C	Unnamed__4	CTCC	1475	4	-	Petroselinum hortense
BraA03g019440.3C	Unnamed__4	CTCC	1495	4	-	Petroselinum hortense
BraA03g019440.3C	Unnamed__4	CTCC	1581	4	-	Petroselinum hortense
BraA03g019440.3C	Unnamed__4	CTCC	1610	4	-	Petroselinum hortense
BraA03g019440.3C	Unnamed__4	CTCC	1613	4	-	Petroselinum hortense
BraA03g019440.3C	Unnamed__4	CTCC	1619	4	-	Petroselinum hortense
BraA03g019440.3C	Unnamed__4	CTCC	1899	4	+	Petroselinum hortense
BraA03g019440.3C	Unnamed__4	CTCC	1937	4	-	Petroselinum hortense
BraA03g019440.3C	Unnamed__4	CTCC	1940	4	-	Petroselinum hortense
BraA03g019440.3C	Unnamed__4	CTCC	1948	4	-	Petroselinum hortense
BraA03g019440.3C	ARE	AAACCA	295	6	+	Zea mays	cis-acting regulatory element essential for the anaerobic induction
BraA03g019440.3C	ARE	AAACCA	1260	6	-	Zea mays	cis-acting regulatory element essential for the anaerobic induction
BraA03g019440.3C	MYB recognition site	CCGTTG	1092	6	-	Arabidopsis thaliana
BraA03g019440.3C	MYB recognition site	CCGTTG	1772	6	-	Arabidopsis thaliana
BraA03g019440.3C	ATCT-motif	AATCTAATCC	724	9	-	Pisum sativum	part of a conserved DNA module involved in light responsiveness
BraA03g019440.3C	MSA-like	(T/C)C(T/C)AACGG(T/C)(T/C)A	1770	8.5	+	Catharanthus roseus	cis-acting element involved in cell cycle regulation
BraA03g019440.3C	TCCC-motif	TCTCCCT	1288	7	+	Spinacia oleracea	part of a light responsive element
BraA03g019440.3C	ERE	ATTTTAAA	1733	8	+	Nicotiana glutinos
BraA03g019440.3C	TCA	TCATCTTCAT	1039	10	+	Pisum sativum
BraA03g019440.3C	GT1-motif	GGTTAA	846	6	-	Arabidopsis thaliana	light responsive element
BraA03g019440.3C	as-1	TGACG	1266	5	+	Arabidopsis thaliana
BraA03g019440.3C	as-1	TGACG	1421	5	+	Arabidopsis thaliana
BraA03g019440.3C	as-1	TGACG	1849	5	-	Arabidopsis thaliana
BraA03g019440.3C	MYB-like sequence	TAACCA	766	6	+	Arabidopsis thaliana
BraA03g019440.3C	MYB-like sequence	TAACCA	1464	6	-	Arabidopsis thaliana
BraA03g019440.3C	MYB-like sequence	TAACCA	1768	6	+	Arabidopsis thaliana
BraA03g019440.3C	ABRE	ACGTG	412	5	+	Arabidopsis thaliana	cis-acting element involved in the abscisic acid responsiveness
BraA03g019440.3C	ABRE	ACGTG	1847	5	-	Arabidopsis thaliana	cis-acting element involved in the abscisic acid responsiveness
BraA03g019440.3C	DRE core	GCCGAC	747	6	-	Arabidopsis thaliana
BraA03g019440.3C	CAT-box	GCCACT	260	6	-	Arabidopsis thaliana	cis-acting regulatory element related to meristem expression
BraA03g019440.3C	TGACG-motif	TGACG	1266	5	+	Hordeum vulgare	cis-acting regulatory element involved in the MeJA-responsiveness
BraA03g019440.3C	TGACG-motif	TGACG	1421	5	+	Hordeum vulgare	cis-acting regulatory element involved in the MeJA-responsiveness
BraA03g019440.3C	TGACG-motif	TGACG	1849	5	-	Hordeum vulgare	cis-acting regulatory element involved in the MeJA-responsiveness
BraA03g019440.3C	DRE1	ACCGAGA	1212	7	-	Zea mays
BraA03g019440.3C	DRE1	ACCGAGA	1363	7	-	Zea mays
BraA03g019440.3C	CAAT-box	CAAT	47	4	-	Nicotiana glutinosa
BraA03g019440.3C	CAAT-box	CAAT	334	4	+	Nicotiana glutinosa
BraA03g019440.3C	CAAT-box	CAAT	439	4	+	Nicotiana glutinosa
BraA03g019440.3C	CAAT-box	CAAT	544	4	+	Nicotiana glutinosa
BraA03g019440.3C	CAAT-box	CAAT	606	4	+	Nicotiana glutinosa
BraA03g019440.3C	CAAT-box	CAACCAACTCC	862	10	+	Arabidopsis thaliana	common cis-acting element in promoter and enhancer regions
BraA03g019440.3C	CAAT-box	CAAT	907	4	+	Nicotiana glutinosa
BraA03g019440.3C	CAAT-box	CAAAT	1336	5	-	Pisum sativum	common cis-acting element in promoter and enhancer regions
BraA03g019440.3C	CAAT-box	CCAAT	1357	5	-	Arabidopsis thaliana	common cis-acting element in promoter and enhancer regions
BraA03g019440.3C	CAAT-box	CCAAT	1462	5	-	Arabidopsis thaliana	common cis-acting element in promoter and enhancer regions
BraA03g019440.3C	CAAT-box	CAAT	1566	4	+	Nicotiana glutinosa
BraA03g019440.3C	CAAT-box	CAAT	1684	4	-	Nicotiana glutinosa
BraA03g019440.3C	CAAT-box	CAAT	1691	4	+	Nicotiana glutinosa
BraA03g019440.3C	CAAT-box	CCAAT	1809	5	-	Arabidopsis thaliana	common cis-acting element in promoter and enhancer regions
BraA03g019440.3C	CAAT-box	CAAT	1833	4	+	Nicotiana glutinosa
BraA03g019440.3C	CAAT-box	CCAAT	1840	5	-	Arabidopsis thaliana	common cis-acting element in promoter and enhancer regions
BraA03g019440.3C	CAAT-box	CAAT	1858	4	+	Nicotiana glutinosa
BraA03g019440.3C	CCGTCC motif	CCGTCC	850	6	+	Nicotiana tabacum
BraA03g019440.3C	G-Box	CACGTT	411	6	-	Pisum sativum	cis-acting regulatory element involved in light responsiveness
BraA03g019440.3C	GARE-motif	TCTGTTG	445	7	-	Brassica oleracea	gibberellin-responsive element
BraA03g035360.3C	Myb	TAACTG	1215	6	-	Arabidopsis thaliana
BraA03g035360.3C	AAGAA-motif	gGTAAAGAAA	251	9	+	Avena sativa
BraA03g035360.3C	AAGAA-motif	gGTAAAGAAA	776	9	-	Avena sativa
BraA03g035360.3C	AAGAA-motif	gGTAAAGAAA	1393	9	+	Avena sativa
BraA03g035360.3C	AAGAA-motif	GAAAGAA	1935	7	+	Avena sativa
BraA03g035360.3C	MYB	CAACCA	33	6	+	Arabidopsis thaliana
BraA03g035360.3C	MYB	CAACCA	899	6	+	Arabidopsis thaliana
BraA03g035360.3C	MYB	CAACCA	1128	6	+	Arabidopsis thaliana
BraA03g035360.3C		motif_sequence	27	4	-	organism	short_function
BraA03g035360.3C		motif_sequence	314	4	+	organism	short_function
BraA03g035360.3C		motif_sequence	336	4	-	organism	short_function
BraA03g035360.3C		motif_sequence	403	4	+	organism	short_function
BraA03g035360.3C		motif_sequence	457	4	+	organism	short_function
BraA03g035360.3C		motif_sequence	622	4	-	organism	short_function
BraA03g035360.3C		motif_sequence	671	4	+	organism	short_function
BraA03g035360.3C		motif_sequence	677	4	+	organism	short_function
BraA03g035360.3C		motif_sequence	846	4	+	organism	short_function
BraA03g035360.3C		motif_sequence	1266	4	-	organism	short_function
BraA03g035360.3C		motif_sequence	1840	4	-	organism	short_function
BraA03g035360.3C		motif_sequence	1890	4	+	organism	short_function
BraA03g035360.3C	A-box	CCGTCC	362	6	+	Petroselinum crispum	cis-acting regulatory element
BraA03g035360.3C	A-box	CCGTCC	409	6	+	Petroselinum crispum	cis-acting regulatory element
BraA03g035360.3C	CGTCA-motif	CGTCA	756	5	-	Hordeum vulgare	cis-acting regulatory element involved in the MeJA-responsiveness
BraA03g035360.3C	CGTCA-motif	CGTCA	856	5	+	Hordeum vulgare	cis-acting regulatory element involved in the MeJA-responsiveness
BraA03g035360.3C	CGTCA-motif	CGTCA	990	5	+	Hordeum vulgare	cis-acting regulatory element involved in the MeJA-responsiveness
BraA03g035360.3C	CGTCA-motif	CGTCA	1009	5	-	Hordeum vulgare	cis-acting regulatory element involved in the MeJA-responsiveness
BraA03g035360.3C	LAMP-element	CTTTATCA	1392	8	-	Pisum sativum	part of a light responsive element
BraA03g035360.3C	TC-rich repeats	ATTCTCTAAC	1844	9	+	Nicotiana tabacum	cis-acting element involved in defense and stress responsiveness
BraA03g035360.3C	CCAAT-box	CAACGG	438	6	+	Hordeum vulgare	MYBHv1 binding site
BraA03g035360.3C	CCAAT-box	CAACGG	1817	6	+	Hordeum vulgare	MYBHv1 binding site
BraA03g035360.3C	MYC	CAATTG	70	6	+	Arabidopsis thaliana
BraA03g035360.3C	MYC	CATTTG	129	6	-	Arabidopsis thaliana
BraA03g035360.3C	MYC	CAATTG	554	6	+	Arabidopsis thaliana
BraA03g035360.3C	MYC	CATTTG	601	6	-	Arabidopsis thaliana
BraA03g035360.3C	MYC	CATGTG	943	6	-	Arabidopsis thaliana
BraA03g035360.3C	MYC	CATTTG	1057	6	+	Arabidopsis thaliana
BraA03g035360.3C	chs-CMA1a	TTACTTAA	216	8	-	Daucus carota	part of a light responsive element
BraA03g035360.3C	chs-CMA1a	TTACTTAA	248	8	-	Daucus carota	part of a light responsive element
BraA03g035360.3C	G-box	TACGTG	136	6	-	Arabidopsis thaliana	cis-acting regulatory element involved in light responsiveness
BraA03g035360.3C	TATA-box	TACAAAA	47	7	+	Oryza sativa	core promoter element around -30 of transcription start
BraA03g035360.3C	TATA-box	TATAAA	650	6	-	Helianthus annuus	core promoter element around -30 of transcription start
BraA03g035360.3C	TATA-box	TATAA	651	5	-	Arabidopsis thaliana	core promoter element around -30 of transcription start
BraA03g035360.3C	TATA-box	TATA	652	4	+	Arabidopsis thaliana	core promoter element around -30 of transcription start
BraA03g035360.3C	TATA-box	ATATAT	761	6	+	Brassica napus	core promoter element around -30 of transcription start
BraA03g035360.3C	TATA-box	TATATA	762	6	+	Arabidopsis thaliana	core promoter element around -30 of transcription start
BraA03g035360.3C	TATA-box	ATATAA	763	6	+	Brassica oleracea	core promoter element around -30 of transcription start
BraA03g035360.3C	TATA-box	TATA	764	4	+	Arabidopsis thaliana	core promoter element around -30 of transcription start
BraA03g035360.3C	TATA-box	TATAAA	785	6	-	Helianthus annuus	core promoter element around -30 of transcription start
BraA03g035360.3C	TATA-box	TATAA	786	5	-	Arabidopsis thaliana	core promoter element around -30 of transcription start
BraA03g035360.3C	TATA-box	TATA	787	4	+	Arabidopsis thaliana	core promoter element around -30 of transcription start
BraA03g035360.3C	TATA-box	TATA	863	4	+	Arabidopsis thaliana	core promoter element around -30 of transcription start
BraA03g035360.3C	TATA-box	TAAAGATT	962	8	-	Arabidopsis thaliana	core promoter element around -30 of transcription start
BraA03g035360.3C	TATA-box	ATATAT	1065	6	-	Brassica napus	core promoter element around -30 of transcription start
BraA03g035360.3C	TATA-box	TATA	1066	4	-	Arabidopsis thaliana	core promoter element around -30 of transcription start
BraA03g035360.3C	TATA-box	taTATAAAtc	1152	9	-	Arabidopsis thaliana	core promoter element around -30 of transcription start
BraA03g035360.3C	TATA-box	TATA	1158	4	-	Arabidopsis thaliana	core promoter element around -30 of transcription start
BraA03g035360.3C	TATA-box	ATATAT	1187	6	-	Brassica napus	core promoter element around -30 of transcription start
BraA03g035360.3C	TATA-box	TATA	1188	4	-	Arabidopsis thaliana	core promoter element around -30 of transcription start
BraA03g035360.3C	TATA-box	TATAA	1199	5	-	Arabidopsis thaliana	core promoter element around -30 of transcription start
BraA03g035360.3C	TATA-box	TATA	1200	4	-	Arabidopsis thaliana	core promoter element around -30 of transcription start
BraA03g035360.3C	TATA-box	TATATAA	1206	7	-	Arabidopsis thaliana	core promoter element around -30 of transcription start
BraA03g035360.3C	TATA-box	TATATA	1207	6	-	Arabidopsis thaliana	core promoter element around -30 of transcription start
BraA03g035360.3C	TATA-box	ATATAT	1208	6	-	Brassica napus	core promoter element around -30 of transcription start
BraA03g035360.3C	TATA-box	TATA	1209	4	-	Arabidopsis thaliana	core promoter element around -30 of transcription start
BraA03g035360.3C	TATA-box	ATATAT	1250	6	-	Brassica napus	core promoter element around -30 of transcription start
BraA03g035360.3C	TATA-box	TATATA	1251	6	-	Arabidopsis thaliana	core promoter element around -30 of transcription start
BraA03g035360.3C	TATA-box	TATA	1253	4	-	Arabidopsis thaliana	core promoter element around -30 of transcription start
BraA03g035360.3C	TATA-box	TACAAAA	1298	7	-	Oryza sativa	core promoter element around -30 of transcription start
BraA03g035360.3C	TATA-box	ATTATA	1328	6	+	Brassica napus	core promoter element around -30 of transcription start
BraA03g035360.3C	TATA-box	TATAA	1329	5	-	Arabidopsis thaliana	core promoter element around -30 of transcription start
BraA03g035360.3C	TATA-box	TATA	1330	4	-	Arabidopsis thaliana	core promoter element around -30 of transcription start
BraA03g035360.3C	TATA-box	TATTTAAA	1348	8	+	Arabidopsis thaliana	core promoter element around -30 of transcription start
BraA03g035360.3C	TATA-box	ATATAA	1372	6	+	Brassica oleracea	core promoter element around -30 of transcription start
BraA03g035360.3C	TATA-box	TATA	1373	4	-	Arabidopsis thaliana	core promoter element around -30 of transcription start
BraA03g035360.3C	TATA-box	TATACA	1407	6	-	Helianthus annuus	core promoter element around -30 of transcription start
BraA03g035360.3C	TATA-box	TATA	1409	4	-	Arabidopsis thaliana	core promoter element around -30 of transcription start
BraA03g035360.3C	TATA-box	TATAAAA	1539	7	-	Pisum sativum	core promoter element around -30 of transcription start
BraA03g035360.3C	TATA-box	TATAAA	1540	6	-	Helianthus annuus	core promoter element around -30 of transcription start
BraA03g035360.3C	TATA-box	TATAA	1541	5	-	Arabidopsis thaliana	core promoter element around -30 of transcription start
BraA03g035360.3C	TATA-box	TATA	1542	4	-	Arabidopsis thaliana	core promoter element around -30 of transcription start
BraA03g035360.3C	TATA-box	TATTTAAA	1741	8	+	Arabidopsis thaliana	core promoter element around -30 of transcription start
BraA03g035360.3C	TATA-box	TATTTAAA	1879	8	+	Arabidopsis thaliana	core promoter element around -30 of transcription start
BraA03g035360.3C	TATC-box	TATCCCA	1061	7	-	Oryza sativa	cis-acting element involved in gibberellin-responsiveness
BraA03g035360.3C	GATA-motif	AAGGATAAGG	1466	9	-	Solanum tuberosum	part of a light responsive element
BraA03g035360.3C	Unnamed__2	CCCCGG	152	6	+	Zea mays
BraA03g035360.3C	Unnamed__2	AACCTAACCT	1103	9	+	Petroselinum hortense
BraA03g035360.3C	Unnamed__2	AACCTAACCT	1513	9	-	Petroselinum hortense
BraA03g035360.3C	CCGTCC-box	CCGTCC	362	6	+	Petroselinum hortense
BraA03g035360.3C	CCGTCC-box	CCGTCC	409	6	+	Petroselinum hortense
BraA03g035360.3C	WUN-motif	AAATTACT	176	8	-	Nicotiana glutinosa
BraA03g035360.3C	WUN-motif	AAATTTCTT	1397	9	-	Nicotiana glutinosa
BraA03g035360.3C	W box	TTGACC	1292	6	+	Arabidopsis thaliana
BraA03g035360.3C	W box	TTGACC	1711	6	-	Arabidopsis thaliana
BraA03g035360.3C	ABRE3a	TACGTG	136	6	-	Zea mays
BraA03g035360.3C	DRE core	GCCGAC	157	6	-	Arabidopsis thaliana
BraA03g035360.3C	ABRE	ACGTG	136	5	-	Arabidopsis thaliana	cis-acting element involved in the abscisic acid responsiveness
BraA03g035360.3C	ABRE	ACGTG	937	5	-	Arabidopsis thaliana	cis-acting element involved in the abscisic acid responsiveness
BraA03g035360.3C	TGACG-motif	TGACG	756	5	+	Hordeum vulgare	cis-acting regulatory element involved in the MeJA-responsiveness
BraA03g035360.3C	TGACG-motif	TGACG	856	5	-	Hordeum vulgare	cis-acting regulatory element involved in the MeJA-responsiveness
BraA03g035360.3C	TGACG-motif	TGACG	990	5	-	Hordeum vulgare	cis-acting regulatory element involved in the MeJA-responsiveness
BraA03g035360.3C	TGACG-motif	TGACG	1009	5	+	Hordeum vulgare	cis-acting regulatory element involved in the MeJA-responsiveness
BraA03g035360.3C	CAT-box	GCCACT	731	6	+	Arabidopsis thaliana	cis-acting regulatory element related to meristem expression
BraA03g035360.3C	CAAT-box	CAAT	9	4	+	Nicotiana glutinosa
BraA03g035360.3C	CAAT-box	CAAT	21	4	+	Nicotiana glutinosa
BraA03g035360.3C	CAAT-box	CAAT	70	4	+	Nicotiana glutinosa
BraA03g035360.3C	CAAT-box	CAAT	72	4	-	Nicotiana glutinosa
BraA03g035360.3C	CAAT-box	CAAAT	129	5	+	Pisum sativum	common cis-acting element in promoter and enhancer regions
BraA03g035360.3C	CAAT-box	CCAAT	189	5	+	Arabidopsis thaliana	common cis-acting element in promoter and enhancer regions
BraA03g035360.3C	CAAT-box	CAAT	190	4	+	Nicotiana glutinosa
BraA03g035360.3C	CAAT-box	CAAT	280	4	-	Nicotiana glutinosa
BraA03g035360.3C	CAAT-box	CCAAT	302	5	+	Arabidopsis thaliana	common cis-acting element in promoter and enhancer regions
BraA03g035360.3C	CAAT-box	CAAT	303	4	+	Nicotiana glutinosa
BraA03g035360.3C	CAAT-box	CAAT	393	4	+	Nicotiana glutinosa
BraA03g035360.3C	CAAT-box	CAAT	473	4	-	Nicotiana glutinosa
BraA03g035360.3C	CAAT-box	CAAT	547	4	+	Nicotiana glutinosa
BraA03g035360.3C	CAAT-box	CAAT	554	4	+	Nicotiana glutinosa
BraA03g035360.3C	CAAT-box	CAAT	556	4	-	Nicotiana glutinosa
BraA03g035360.3C	CAAT-box	CAAAT	561	5	-	Pisum sativum	common cis-acting element in promoter and enhancer regions
BraA03g035360.3C	CAAT-box	CAAT	576	4	-	Nicotiana glutinosa
BraA03g035360.3C	CAAT-box	CAAT	586	4	+	Nicotiana glutinosa
BraA03g035360.3C	CAAT-box	CAAAT	601	5	+	Pisum sativum	common cis-acting element in promoter and enhancer regions
BraA03g035360.3C	CAAT-box	CAAT	629	4	-	Nicotiana glutinosa
BraA03g035360.3C	CAAT-box	CCAAT	685	5	-	Arabidopsis thaliana	common cis-acting element in promoter and enhancer regions
BraA03g035360.3C	CAAT-box	CAAT	692	4	-	Nicotiana glutinosa
BraA03g035360.3C	CAAT-box	CAAAT	1028	5	+	Pisum sativum	common cis-acting element in promoter and enhancer regions
BraA03g035360.3C	CAAT-box	CAAAT	1058	5	-	Pisum sativum	common cis-acting element in promoter and enhancer regions
BraA03g035360.3C	CAAT-box	CCAAT	1147	5	+	Arabidopsis thaliana	common cis-acting element in promoter and enhancer regions
BraA03g035360.3C	CAAT-box	CAAT	1148	4	+	Nicotiana glutinosa
BraA03g035360.3C	CAAT-box	CAAT	1390	4	-	Nicotiana glutinosa
BraA03g035360.3C	CAAT-box	CAAT	1431	4	-	Nicotiana glutinosa
BraA03g035360.3C	CAAT-box	CAAT	1566	4	-	Nicotiana glutinosa
BraA03g035360.3C	CAAT-box	CAAAT	1806	5	+	Pisum sativum	common cis-acting element in promoter and enhancer regions
BraA03g035360.3C	CAAT-box	CAAT	1978	4	+	Nicotiana glutinosa
BraA03g035360.3C	CAAT-box	CAAT	1984	4	+	Nicotiana glutinosa
BraA03g035360.3C	CCGTCC motif	CCGTCC	362	6	+	Nicotiana tabacum
BraA03g035360.3C	CCGTCC motif	CCGTCC	409	6	+	Nicotiana tabacum
BraA03g035360.3C	G-Box	CACGTT	937	6	+	Pisum sativum	cis-acting regulatory element involved in light responsiveness
BraA03g035360.3C	ERE	ATTTTAAA	1350	8	-	Nicotiana glutinos
BraA03g035360.3C	TCA	TCATCTTCAT	669	9	+	Pisum sativum
BraA03g035360.3C	TCA	TCATCTTCAT	844	9	+	Pisum sativum
BraA03g035360.3C	ABRE4	CACGTA	136	6	+	Zea mays
BraA03g035360.3C	P-box	CCTTTTG	1296	7	+	Oryza sativa	gibberellin-responsive element
BraA03g035360.3C	TATA	TATAAAAT	1330	8	+	Arabidopsis thaliana
BraA03g035360.3C	AT~TATA-box	TATATA	762	6	+	Arabidopsis thaliana
BraA03g035360.3C	AT~TATA-box	TATATA	1207	6	-	Arabidopsis thaliana
BraA03g035360.3C	AT~TATA-box	TATATA	1251	6	-	Arabidopsis thaliana
BraA03g035360.3C	as-1	TGACG	756	5	+	Arabidopsis thaliana
BraA03g035360.3C	as-1	TGACG	856	5	-	Arabidopsis thaliana
BraA03g035360.3C	as-1	TGACG	990	5	-	Arabidopsis thaliana
BraA03g035360.3C	as-1	TGACG	1009	5	+	Arabidopsis thaliana
BraA03g035360.3C	ATCT-motif	AATCTAATCC	191	9	+	Pisum sativum	part of a conserved DNA module involved in light responsiveness
BraA03g035360.3C	Box 4	ATTAAT	1153	6	-	Petroselinum crispum	part of a conserved DNA module involved in light responsiveness
BraA03g035360.3C	Box 4	ATTAAT	1427	6	-	Petroselinum crispum	part of a conserved DNA module involved in light responsiveness
BraA03g035360.3C	I-box	gGATAAGGTG	1464	9	-	Zea mays	part of a light responsive element
BraA03g035360.3C	Unnamed__4	CTCC	351	4	+	Petroselinum hortense
BraA03g035360.3C	Unnamed__4	CTCC	1800	4	+	Petroselinum hortense
BraA03g035360.3C	Unnamed__4	CTCC	1892	4	+	Petroselinum hortense
BraA03g035360.3C	MRE	AACCTAA	926	7	-	Petroselinum crispum	MYB binding site involved in light responsiveness
BraA03g035360.3C	MRE	AACCTAA	1516	7	-	Petroselinum crispum	MYB binding site involved in light responsiveness
BraA03g035360.3C	MYB recognition site	CCGTTG	438	6	-	Arabidopsis thaliana
BraA03g035360.3C	MYB recognition site	CCGTTG	1817	6	-	Arabidopsis thaliana
BraA03g035360.3C	ARE	AAACCA	125	6	+	Zea mays	cis-acting regulatory element essential for the anaerobic induction
BraA03g035360.3C	ARE	AAACCA	922	6	-	Zea mays	cis-acting regulatory element essential for the anaerobic induction
BraA03g035360.3C	ARE	AAACCA	1174	6	-	Zea mays	cis-acting regulatory element essential for the anaerobic induction
BraA03g043350.3C	ARE	AAACCA	503	6	-	Zea mays	cis-acting regulatory element essential for the anaerobic induction
BraA03g043350.3C	ARE	AAACCA	519	6	+	Zea mays	cis-acting regulatory element essential for the anaerobic induction
BraA03g043350.3C	MRE	AACCTAA	1876	7	+	Petroselinum crispum	MYB binding site involved in light responsiveness
BraA03g043350.3C	Unnamed__4	CTCC	664	4	+	Petroselinum hortense
BraA03g043350.3C	Unnamed__4	CTCC	797	4	+	Petroselinum hortense
BraA03g043350.3C	Unnamed__4	CTCC	1423	4	+	Petroselinum hortense
BraA03g043350.3C	Unnamed__4	CTCC	1437	4	+	Petroselinum hortense
BraA03g043350.3C	Unnamed__4	CTCC	1747	4	+	Petroselinum hortense
BraA03g043350.3C	Unnamed__4	CTCC	1905	4	+	Petroselinum hortense
BraA03g043350.3C	Unnamed__4	CTCC	1948	4	+	Petroselinum hortense
BraA03g043350.3C	ATCT-motif	AATCTAATCC	1257	9	-	Pisum sativum	part of a conserved DNA module involved in light responsiveness
BraA03g043350.3C	Box 4	ATTAAT	1500	6	-	Petroselinum crispum	part of a conserved DNA module involved in light responsiveness
BraA03g043350.3C	ERE	ATTTTAAA	52	8	+	Nicotiana glutinos
BraA03g043350.3C	ERE	ATTTTAAA	430	8	+	Nicotiana glutinos
BraA03g043350.3C	ERE	ATTTTAAA	432	8	-	Nicotiana glutinos
BraA03g043350.3C	AT~TATA-box	TATATAAA	238	8	-	Arabidopsis thaliana
BraA03g043350.3C	AT~TATA-box	TATATA	240	6	+	Arabidopsis thaliana
BraA03g043350.3C	AT~TATA-box	TATATA	746	6	+	Arabidopsis thaliana
BraA03g043350.3C	AT~TATA-box	TATATAAA	1317	8	-	Arabidopsis thaliana
BraA03g043350.3C	AT~TATA-box	TATATA	1319	6	-	Arabidopsis thaliana
BraA03g043350.3C	AT~TATA-box	TATATA	1381	6	-	Arabidopsis thaliana
BraA03g043350.3C	AT~TATA-box	TATATA	1383	6	-	Arabidopsis thaliana
BraA03g043350.3C	AT~TATA-box	TATATA	1916	6	-	Arabidopsis thaliana
BraA03g043350.3C	TATA	TATAAAAT	613	8	+	Arabidopsis thaliana
BraA03g043350.3C	TATA	TATAAAAT	636	8	+	Arabidopsis thaliana
BraA03g043350.3C	TATA	TATAAAAT	695	8	+	Arabidopsis thaliana
BraA03g043350.3C	TATA	TATAAAAT	970	8	+	Arabidopsis thaliana
BraA03g043350.3C	STRE	AGGGG	682	5	-	Arabidopsis thaliana
BraA03g043350.3C	STRE	AGGGG	1475	5	-	Arabidopsis thaliana
BraA03g043350.3C	ABRE	AACCCGG	1613	7	-	Arabidopsis thaliana	cis-acting element involved in the abscisic acid responsiveness
BraA03g043350.3C	DRE core	GCCGAC	1729	6	+	Arabidopsis thaliana
BraA03g043350.3C	CCGTCC motif	CCGTCC	671	6	-	Nicotiana tabacum
BraA03g043350.3C	CAAT-box	CAAAT	42	5	+	Pisum sativum	common cis-acting element in promoter and enhancer regions
BraA03g043350.3C	CAAT-box	CAAAT	104	5	+	Pisum sativum	common cis-acting element in promoter and enhancer regions
BraA03g043350.3C	CAAT-box	CCAAT	134	5	-	Arabidopsis thaliana	common cis-acting element in promoter and enhancer regions
BraA03g043350.3C	CAAT-box	CAAT	157	4	+	Nicotiana glutinosa
BraA03g043350.3C	CAAT-box	CCAAT	312	5	-	Arabidopsis thaliana	common cis-acting element in promoter and enhancer regions
BraA03g043350.3C	CAAT-box	CAAAT	377	5	+	Pisum sativum	common cis-acting element in promoter and enhancer regions
BraA03g043350.3C	CAAT-box	CAAAT	383	5	+	Pisum sativum	common cis-acting element in promoter and enhancer regions
BraA03g043350.3C	CAAT-box	CAAAT	394	5	+	Pisum sativum	common cis-acting element in promoter and enhancer regions
BraA03g043350.3C	CAAT-box	CAAAT	526	5	+	Pisum sativum	common cis-acting element in promoter and enhancer regions
BraA03g043350.3C	CAAT-box	CAAT	544	4	+	Nicotiana glutinosa
BraA03g043350.3C	CAAT-box	CAAAT	546	5	-	Pisum sativum	common cis-acting element in promoter and enhancer regions
BraA03g043350.3C	CAAT-box	CAAT	586	4	+	Nicotiana glutinosa
BraA03g043350.3C	CAAT-box	CAAAT	604	5	+	Pisum sativum	common cis-acting element in promoter and enhancer regions
BraA03g043350.3C	CAAT-box	CAAT	728	4	-	Nicotiana glutinosa
BraA03g043350.3C	CAAT-box	CAAT	847	4	+	Nicotiana glutinosa
BraA03g043350.3C	CAAT-box	CCAAT	855	5	+	Arabidopsis thaliana	common cis-acting element in promoter and enhancer regions
BraA03g043350.3C	CAAT-box	CAAT	856	4	+	Nicotiana glutinosa
BraA03g043350.3C	CAAT-box	CAAAT	862	5	-	Pisum sativum	common cis-acting element in promoter and enhancer regions
BraA03g043350.3C	CAAT-box	CAAAT	909	5	+	Pisum sativum	common cis-acting element in promoter and enhancer regions
BraA03g043350.3C	CAAT-box	CAAAT	946	5	+	Pisum sativum	common cis-acting element in promoter and enhancer regions
BraA03g043350.3C	CAAT-box	CAAT	965	4	-	Nicotiana glutinosa
BraA03g043350.3C	CAAT-box	CAAAT	1032	5	-	Pisum sativum	common cis-acting element in promoter and enhancer regions
BraA03g043350.3C	CAAT-box	CAAAT	1051	5	-	Pisum sativum	common cis-acting element in promoter and enhancer regions
BraA03g043350.3C	CAAT-box	CCAAT	1123	5	+	Arabidopsis thaliana	common cis-acting element in promoter and enhancer regions
BraA03g043350.3C	CAAT-box	CAAT	1124	4	+	Nicotiana glutinosa
BraA03g043350.3C	CAAT-box	CAAAT	1138	5	+	Pisum sativum	common cis-acting element in promoter and enhancer regions
BraA03g043350.3C	CAAT-box	CAAAT	1353	5	-	Pisum sativum	common cis-acting element in promoter and enhancer regions
BraA03g043350.3C	CAAT-box	CAAT	1412	4	+	Nicotiana glutinosa
BraA03g043350.3C	CAAT-box	CAAAT	1586	5	-	Pisum sativum	common cis-acting element in promoter and enhancer regions
BraA03g043350.3C	CAAT-box	CCAAT	1752	5	+	Arabidopsis thaliana	common cis-acting element in promoter and enhancer regions
BraA03g043350.3C	CAAT-box	CAAT	1753	4	+	Nicotiana glutinosa
BraA03g043350.3C	CAAT-box	CAAT	1755	4	-	Nicotiana glutinosa
BraA03g043350.3C	CAAT-box	CAAAT	1793	5	-	Pisum sativum	common cis-acting element in promoter and enhancer regions
BraA03g043350.3C	CAAT-box	CAAT	1857	4	+	Nicotiana glutinosa
BraA03g043350.3C	CAAT-box	CCAAT	1972	5	+	Arabidopsis thaliana	common cis-acting element in promoter and enhancer regions
BraA03g043350.3C	CAAT-box	CAAT	1973	4	+	Nicotiana glutinosa
BraA03g043350.3C	AT-rich element	ATAGAAATCAA	386	11	+	Glycine max	binding site of AT-rich DNA binding protein (ATBP-1)
BraA03g043350.3C	GATA-motif	GATAGGG	1577	7	+	Pisum sativum	part of a light responsive element
BraA03g043350.3C	CCGTCC-box	CCGTCC	671	6	-	Petroselinum hortense
BraA03g043350.3C	Myc	TCTCTTA	1837	7	+	Arabidopsis thaliana
BraA03g043350.3C	TATA-box	TACAAAA	91	7	+	Oryza sativa	core promoter element around -30 of transcription start
BraA03g043350.3C	TATA-box	TATAA	164	5	-	Arabidopsis thaliana	core promoter element around -30 of transcription start
BraA03g043350.3C	TATA-box	TATA	165	4	+	Arabidopsis thaliana	core promoter element around -30 of transcription start
BraA03g043350.3C	TATA-box	TATAAAA	237	7	-	Pisum sativum	core promoter element around -30 of transcription start
BraA03g043350.3C	TATA-box	TATAAA	238	6	-	Helianthus annuus	core promoter element around -30 of transcription start
BraA03g043350.3C	TATA-box	TATATAA	239	7	-	Arabidopsis thaliana	core promoter element around -30 of transcription start
BraA03g043350.3C	TATA-box	TATATA	240	6	+	Arabidopsis thaliana	core promoter element around -30 of transcription start
BraA03g043350.3C	TATA-box	ATATAA	241	6	+	Brassica oleracea	core promoter element around -30 of transcription start
BraA03g043350.3C	TATA-box	TATA	242	4	+	Arabidopsis thaliana	core promoter element around -30 of transcription start
BraA03g043350.3C	TATA-box	TACAAAA	485	7	-	Oryza sativa	core promoter element around -30 of transcription start
BraA03g043350.3C	TATA-box	TATA	589	4	+	Arabidopsis thaliana	core promoter element around -30 of transcription start
BraA03g043350.3C	TATA-box	TATAA	612	5	-	Arabidopsis thaliana	core promoter element around -30 of transcription start
BraA03g043350.3C	TATA-box	TATA	613	4	+	Arabidopsis thaliana	core promoter element around -30 of transcription start
BraA03g043350.3C	TATA-box	ATATAT	625	6	+	Brassica napus	core promoter element around -30 of transcription start
BraA03g043350.3C	TATA-box	TATA	626	4	+	Arabidopsis thaliana	core promoter element around -30 of transcription start
BraA03g043350.3C	TATA-box	ATTATA	634	6	+	Brassica napus	core promoter element around -30 of transcription start
BraA03g043350.3C	TATA-box	TATAA	635	5	-	Arabidopsis thaliana	core promoter element around -30 of transcription start
BraA03g043350.3C	TATA-box	TATA	636	4	+	Arabidopsis thaliana	core promoter element around -30 of transcription start
BraA03g043350.3C	TATA-box	TATA	695	4	+	Arabidopsis thaliana	core promoter element around -30 of transcription start
BraA03g043350.3C	TATA-box	ATTATA	714	6	+	Brassica napus	core promoter element around -30 of transcription start
BraA03g043350.3C	TATA-box	TATAA	715	5	-	Arabidopsis thaliana	core promoter element around -30 of transcription start
BraA03g043350.3C	TATA-box	TATA	716	4	+	Arabidopsis thaliana	core promoter element around -30 of transcription start
BraA03g043350.3C	TATA-box	TATATA	746	6	+	Arabidopsis thaliana	core promoter element around -30 of transcription start
BraA03g043350.3C	TATA-box	ATATAA	747	6	+	Brassica oleracea	core promoter element around -30 of transcription start
BraA03g043350.3C	TATA-box	TATA	748	4	+	Arabidopsis thaliana	core promoter element around -30 of transcription start
BraA03g043350.3C	TATA-box	TATA	774	4	+	Arabidopsis thaliana	core promoter element around -30 of transcription start
BraA03g043350.3C	TATA-box	ATTATA	821	6	+	Brassica napus	core promoter element around -30 of transcription start
BraA03g043350.3C	TATA-box	TATAA	822	5	-	Arabidopsis thaliana	core promoter element around -30 of transcription start
BraA03g043350.3C	TATA-box	TATA	823	4	+	Arabidopsis thaliana	core promoter element around -30 of transcription start
BraA03g043350.3C	TATA-box	TAAAGATT	911	8	-	Arabidopsis thaliana	core promoter element around -30 of transcription start
BraA03g043350.3C	TATA-box	TATAAA	915	6	-	Helianthus annuus	core promoter element around -30 of transcription start
BraA03g043350.3C	TATA-box	TATAA	916	5	-	Arabidopsis thaliana	core promoter element around -30 of transcription start
BraA03g043350.3C	TATA-box	TATA	917	4	+	Arabidopsis thaliana	core promoter element around -30 of transcription start
BraA03g043350.3C	TATA-box	ATTATA	949	6	+	Brassica napus	core promoter element around -30 of transcription start
BraA03g043350.3C	TATA-box	TATAA	950	5	-	Arabidopsis thaliana	core promoter element around -30 of transcription start
BraA03g043350.3C	TATA-box	TATA	951	4	+	Arabidopsis thaliana	core promoter element around -30 of transcription start
BraA03g043350.3C	TATA-box	TATAA	969	5	-	Arabidopsis thaliana	core promoter element around -30 of transcription start
BraA03g043350.3C	TATA-box	TATA	970	4	+	Arabidopsis thaliana	core promoter element around -30 of transcription start
BraA03g043350.3C	TATA-box	ATATAT	980	6	+	Brassica napus	core promoter element around -30 of transcription start
BraA03g043350.3C	TATA-box	TATA	981	4	+	Arabidopsis thaliana	core promoter element around -30 of transcription start
BraA03g043350.3C	TATA-box	ATTATA	984	6	+	Brassica napus	core promoter element around -30 of transcription start
BraA03g043350.3C	TATA-box	TATAA	985	5	-	Arabidopsis thaliana	core promoter element around -30 of transcription start
BraA03g043350.3C	TATA-box	TATA	986	4	+	Arabidopsis thaliana	core promoter element around -30 of transcription start
BraA03g043350.3C	TATA-box	TATA	1001	4	-	Arabidopsis thaliana	core promoter element around -30 of transcription start
BraA03g043350.3C	TATA-box	TACAAAA	1294	7	+	Oryza sativa	core promoter element around -30 of transcription start
BraA03g043350.3C	TATA-box	taTATAAAtc	1315	9	-	Arabidopsis thaliana	core promoter element around -30 of transcription start
BraA03g043350.3C	TATA-box	TATAAAT	1316	7	-	Brassica juncea	core promoter element around -30 of transcription start
BraA03g043350.3C	TATA-box	TATAAA	1317	6	-	Helianthus annuus	core promoter element around -30 of transcription start
BraA03g043350.3C	TATA-box	TATATAA	1318	7	-	Arabidopsis thaliana	core promoter element around -30 of transcription start
BraA03g043350.3C	TATA-box	TATATA	1319	6	-	Arabidopsis thaliana	core promoter element around -30 of transcription start
BraA03g043350.3C	TATA-box	ATATAT	1320	6	-	Brassica napus	core promoter element around -30 of transcription start
BraA03g043350.3C	TATA-box	TATA	1321	4	-	Arabidopsis thaliana	core promoter element around -30 of transcription start
BraA03g043350.3C	TATA-box	ATTATA	1365	6	+	Brassica napus	core promoter element around -30 of transcription start
BraA03g043350.3C	TATA-box	TATAA	1366	5	-	Arabidopsis thaliana	core promoter element around -30 of transcription start
BraA03g043350.3C	TATA-box	TATA	1367	4	-	Arabidopsis thaliana	core promoter element around -30 of transcription start
BraA03g043350.3C	TATA-box	TATACA	1379	6	-	Helianthus annuus	core promoter element around -30 of transcription start
BraA03g043350.3C	TATA-box	TATATA	1381	6	-	Arabidopsis thaliana	core promoter element around -30 of transcription start
BraA03g043350.3C	TATA-box	ATATAT	1382	6	-	Brassica napus	core promoter element around -30 of transcription start
BraA03g043350.3C	TATA-box	TATATA	1383	6	-	Arabidopsis thaliana	core promoter element around -30 of transcription start
BraA03g043350.3C	TATA-box	ATATAA	1384	6	+	Brassica oleracea	core promoter element around -30 of transcription start
BraA03g043350.3C	TATA-box	TATA	1385	4	-	Arabidopsis thaliana	core promoter element around -30 of transcription start
BraA03g043350.3C	TATA-box	TATATAA	1915	7	-	Arabidopsis thaliana	core promoter element around -30 of transcription start
BraA03g043350.3C	TATA-box	TATATA	1916	6	-	Arabidopsis thaliana	core promoter element around -30 of transcription start
BraA03g043350.3C	TATA-box	ATATAA	1917	6	+	Brassica oleracea	core promoter element around -30 of transcription start
BraA03g043350.3C	TATA-box	TATA	1918	4	-	Arabidopsis thaliana	core promoter element around -30 of transcription start
BraA03g043350.3C	MYC	CATTTG	604	6	-	Arabidopsis thaliana
BraA03g043350.3C	MYC	CATTTG	1050	6	+	Arabidopsis thaliana
BraA03g043350.3C	MYC	CATGTG	1735	6	-	Arabidopsis thaliana
BraA03g043350.3C	MYC	CATGTG	1737	6	+	Arabidopsis thaliana
BraA03g043350.3C	MYC	CAATTG	1753	6	-	Arabidopsis thaliana
BraA03g043350.3C	TC-rich repeats	GTTTTCTTAC	453	9	+	Nicotiana tabacum	cis-acting element involved in defense and stress responsiveness
BraA03g043350.3C		motif_sequence	37	4	+	organism	short_function
BraA03g043350.3C		motif_sequence	99	4	+	organism	short_function
BraA03g043350.3C		motif_sequence	179	4	-	organism	short_function
BraA03g043350.3C		motif_sequence	1442	4	+	organism	short_function
BraA03g043350.3C		motif_sequence	1642	4	+	organism	short_function
BraA03g043350.3C		motif_sequence	1719	4	-	organism	short_function
BraA03g043350.3C		motif_sequence	1946	4	+	organism	short_function
BraA03g043350.3C	Unnamed__6	taTAAATATct	1312	10	-	Zea mays
BraA03g043350.3C	MYB	CAACCA	1430	6	-	Arabidopsis thaliana
BraA03g043350.3C	LTR	CCGAAA	148	6	+	Hordeum vulgare	cis-acting element involved in low-temperature responsiveness
BraA03g043350.3C	LTR	CCGAAA	273	6	+	Hordeum vulgare	cis-acting element involved in low-temperature responsiveness
BraA03g043350.3C	LTR	CCGAAA	281	6	+	Hordeum vulgare	cis-acting element involved in low-temperature responsiveness
BraA03g043350.3C	LTR	CCGAAA	302	6	+	Hordeum vulgare	cis-acting element involved in low-temperature responsiveness
BraA03g043350.3C	LTR	CCGAAA	1085	6	-	Hordeum vulgare	cis-acting element involved in low-temperature responsiveness
BraA03g043350.3C	LTR	CCGAAA	1100	6	-	Hordeum vulgare	cis-acting element involved in low-temperature responsiveness
BraA03g043350.3C	LTR	CCGAAA	1326	6	+	Hordeum vulgare	cis-acting element involved in low-temperature responsiveness
BraA03g043350.3C	LTR	CCGAAA	1522	6	-	Hordeum vulgare	cis-acting element involved in low-temperature responsiveness
BraA03g043350.3C	LTR	CCGAAA	1631	6	-	Hordeum vulgare	cis-acting element involved in low-temperature responsiveness
BraA03g043350.3C	LTR	CCGAAA	1681	6	+	Hordeum vulgare	cis-acting element involved in low-temperature responsiveness
BraA03g043350.3C	A-box	CCGTCC	671	6	-	Petroselinum crispum	cis-acting regulatory element
BraA03g047170.3C	TATA-box	ATATAT	22	6	+	Brassica napus	core promoter element around -30 of transcription start
BraA03g047170.3C	TATA-box	TATA	23	4	+	Arabidopsis thaliana	core promoter element around -30 of transcription start
BraA03g047170.3C	TATA-box	TATACA	257	6	-	Helianthus annuus	core promoter element around -30 of transcription start
BraA03g047170.3C	TATA-box	TATATA	259	6	+	Arabidopsis thaliana	core promoter element around -30 of transcription start
BraA03g047170.3C	TATA-box	ATATAA	260	6	+	Brassica oleracea	core promoter element around -30 of transcription start
BraA03g047170.3C	TATA-box	TATA	261	4	+	Arabidopsis thaliana	core promoter element around -30 of transcription start
BraA03g047170.3C	TATA-box	TATA	560	4	+	Arabidopsis thaliana	core promoter element around -30 of transcription start
BraA03g047170.3C	TATA-box	TATA	846	4	+	Arabidopsis thaliana	core promoter element around -30 of transcription start
BraA03g047170.3C	TATA-box	TATAAA	885	6	-	Helianthus annuus	core promoter element around -30 of transcription start
BraA03g047170.3C	TATA-box	TATAA	886	5	-	Arabidopsis thaliana	core promoter element around -30 of transcription start
BraA03g047170.3C	TATA-box	TATA	887	4	+	Arabidopsis thaliana	core promoter element around -30 of transcription start
BraA03g047170.3C	TATA-box	TACAAAA	1041	7	-	Oryza sativa	core promoter element around -30 of transcription start
BraA03g047170.3C	TATA-box	ATATAT	1526	6	-	Brassica napus	core promoter element around -30 of transcription start
BraA03g047170.3C	TATA-box	TATATA	1527	6	-	Arabidopsis thaliana	core promoter element around -30 of transcription start
BraA03g047170.3C	TATA-box	TATA	1529	4	-	Arabidopsis thaliana	core promoter element around -30 of transcription start
BraA03g047170.3C	G-box	CACGTC	131	6	+	Zea mays	cis-acting regulatory element involved in light responsiveness
BraA03g047170.3C	G-box	CACGTC	466	6	-	Zea mays	cis-acting regulatory element involved in light responsiveness
BraA03g047170.3C	G-box	ACACGTGT	1413	8	-	Brassica napus	cis-acting regulatory element involved in light responsiveness
BraA03g047170.3C	G-box	CACGTG	1414	6	-	Arabidopsis thaliana	cis-acting regulatory element involved in light responsiveness
BraA03g047170.3C	G-box	CACGTG	1430	6	-	Arabidopsis thaliana	cis-acting regulatory element involved in light responsiveness
BraA03g047170.3C	MBS	CAACTG	1032	6	-	Arabidopsis thaliana	MYB binding site involved in drought-inducibility
BraA03g047170.3C	Unnamed__1	CGTGG	468	5	+	Zea mays
BraA03g047170.3C	Unnamed__1	CGTGG	1432	5	+	Zea mays
BraA03g047170.3C	Unnamed__1	CGTGG	1742	5	-	Zea mays
BraA03g047170.3C	WUN-motif	TTATTACAT	767	9	-	Nicotiana glutinosa
BraA03g047170.3C	GATA-motif	GATAGGA	1992	7	+	Arabidopsis thaliana	part of a light responsive element
BraA03g047170.3C	TCT-motif	TCTTAC	519	6	+	Arabidopsis thaliana	part of a light responsive element
BraA03g047170.3C	AT-rich element	ATAGAAATCAA	1484	10	-	Glycine max	binding site of AT-rich DNA binding protein (ATBP-1)
BraA03g047170.3C	CGTCA-motif	CGTCA	171	5	-	Hordeum vulgare	cis-acting regulatory element involved in the MeJA-responsiveness
BraA03g047170.3C	AuxRR-core	GGTCCAT	372	7	-	Nicotiana tabacum	cis-acting regulatory element involved in auxin responsiveness
BraA03g047170.3C	Myb	CAACTG	1032	6	-	Arabidopsis thaliana
BraA03g047170.3C		motif_sequence	16	4	-	organism	short_function
BraA03g047170.3C		motif_sequence	242	4	+	organism	short_function
BraA03g047170.3C		motif_sequence	314	4	-	organism	short_function
BraA03g047170.3C		motif_sequence	383	4	-	organism	short_function
BraA03g047170.3C		motif_sequence	555	4	-	organism	short_function
BraA03g047170.3C		motif_sequence	567	4	-	organism	short_function
BraA03g047170.3C		motif_sequence	758	4	+	organism	short_function
BraA03g047170.3C		motif_sequence	808	4	-	organism	short_function
BraA03g047170.3C		motif_sequence	830	4	-	organism	short_function
BraA03g047170.3C		motif_sequence	1232	4	+	organism	short_function
BraA03g047170.3C		motif_sequence	1307	4	-	organism	short_function
BraA03g047170.3C		motif_sequence	1365	4	+	organism	short_function
BraA03g047170.3C		motif_sequence	1513	4	+	organism	short_function
BraA03g047170.3C		motif_sequence	1584	4	+	organism	short_function
BraA03g047170.3C		motif_sequence	1596	4	+	organism	short_function
BraA03g047170.3C		motif_sequence	1720	4	+	organism	short_function
BraA03g047170.3C		motif_sequence	1748	4	+	organism	short_function
BraA03g047170.3C		motif_sequence	1805	4	+	organism	short_function
BraA03g047170.3C		motif_sequence	1952	4	-	organism	short_function
BraA03g047170.3C	MYB	CAACAG	747	6	+	Arabidopsis thaliana
BraA03g047170.3C	MYB	CAACAG	799	6	-	Arabidopsis thaliana
BraA03g047170.3C	TC-rich repeats	GTTTTCTTAC	515	9	+	Nicotiana tabacum	cis-acting element involved in defense and stress responsiveness
BraA03g047170.3C	CCAAT-box	CAACGG	535	6	+	Hordeum vulgare	MYBHv1 binding site
BraA03g047170.3C	CCAAT-box	CAACGG	1273	6	+	Hordeum vulgare	MYBHv1 binding site
BraA03g047170.3C	MYC	CATGTG	266	6	-	Arabidopsis thaliana
BraA03g047170.3C	MYC	CATTTG	500	6	+	Arabidopsis thaliana
BraA03g047170.3C	MYC	CATTTG	603	6	+	Arabidopsis thaliana
BraA03g047170.3C	MYC	CATGTG	825	6	-	Arabidopsis thaliana
BraA03g047170.3C	MYC	CATTTG	1216	6	-	Arabidopsis thaliana
BraA03g047170.3C	MYC	CAATTG	1444	6	-	Arabidopsis thaliana
BraA03g047170.3C	MYC	CATTTG	1481	6	+	Arabidopsis thaliana
BraA03g047170.3C	Myb-binding site	CAACAG	747	6	+	Nicotiana tabacum
BraA03g047170.3C	Myb-binding site	CAACAG	799	6	-	Nicotiana tabacum
BraA03g047170.3C	Unnamed_1	GGATTTTACAGT	684	11	+	Pisum sativum	cis-acting element involved in phytochrome down-regulation expression
BraA03g047170.3C	WRE3	CCACCT	922	6	+	Pisum sativum
BraA03g047170.3C	WRE3	CCACCT	956	6	+	Pisum sativum
BraA03g047170.3C	WRE3	CCACCT	1472	6	+	Pisum sativum
BraA03g047170.3C	Box 4	ATTAAT	1841	6	-	Petroselinum crispum	part of a conserved DNA module involved in light responsiveness
BraA03g047170.3C	Unnamed__4	CTCC	16	4	-	Petroselinum hortense
BraA03g047170.3C	Unnamed__4	CTCC	310	4	-	Petroselinum hortense
BraA03g047170.3C	Unnamed__4	CTCC	389	4	-	Petroselinum hortense
BraA03g047170.3C	Unnamed__4	CTCC	539	4	-	Petroselinum hortense
BraA03g047170.3C	Unnamed__4	CTCC	542	4	-	Petroselinum hortense
BraA03g047170.3C	Unnamed__4	CTCC	731	4	-	Petroselinum hortense
BraA03g047170.3C	Unnamed__4	CTCC	808	4	-	Petroselinum hortense
BraA03g047170.3C	Unnamed__4	CTCC	835	4	-	Petroselinum hortense
BraA03g047170.3C	Unnamed__4	CTCC	850	4	-	Petroselinum hortense
BraA03g047170.3C	Unnamed__4	CTCC	1343	4	+	Petroselinum hortense
BraA03g047170.3C	Unnamed__4	CTCC	1518	4	+	Petroselinum hortense
BraA03g047170.3C	Unnamed__4	CTCC	1544	4	+	Petroselinum hortense
BraA03g047170.3C	Unnamed__4	CTCC	1598	4	+	Petroselinum hortense
BraA03g047170.3C	Unnamed__4	CTCC	1618	4	-	Petroselinum hortense
BraA03g047170.3C	Unnamed__4	CTCC	1722	4	+	Petroselinum hortense
BraA03g047170.3C	MYB recognition site	CCGTTG	535	6	-	Arabidopsis thaliana
BraA03g047170.3C	MYB recognition site	CCGTTG	1273	6	-	Arabidopsis thaliana
BraA03g047170.3C	ARE	AAACCA	459	6	+	Zea mays	cis-acting regulatory element essential for the anaerobic induction
BraA03g047170.3C	ARE	AAACCA	716	6	+	Zea mays	cis-acting regulatory element essential for the anaerobic induction
BraA03g047170.3C	ARE	AAACCA	1028	6	+	Zea mays	cis-acting regulatory element essential for the anaerobic induction
BraA03g047170.3C	ARE	AAACCA	1330	6	+	Zea mays	cis-acting regulatory element essential for the anaerobic induction
BraA03g047170.3C	CAAT-box	CCAAT	95	5	+	Arabidopsis thaliana	common cis-acting element in promoter and enhancer regions
BraA03g047170.3C	CAAT-box	CAAT	96	4	+	Nicotiana glutinosa
BraA03g047170.3C	CAAT-box	CAAT	145	4	-	Nicotiana glutinosa
BraA03g047170.3C	CAAT-box	CAAAT	501	5	-	Pisum sativum	common cis-acting element in promoter and enhancer regions
BraA03g047170.3C	CAAT-box	CAAAT	604	5	-	Pisum sativum	common cis-acting element in promoter and enhancer regions
BraA03g047170.3C	CAAT-box	CAAAT	654	5	-	Pisum sativum	common cis-acting element in promoter and enhancer regions
BraA03g047170.3C	CAAT-box	CAAT	785	4	+	Nicotiana glutinosa
BraA03g047170.3C	CAAT-box	CAAT	812	4	-	Nicotiana glutinosa
BraA03g047170.3C	CAAT-box	CAAT	818	4	+	Nicotiana glutinosa
BraA03g047170.3C	CAAT-box	CAAT	971	4	-	Nicotiana glutinosa
BraA03g047170.3C	CAAT-box	CAAAT	981	5	-	Pisum sativum	common cis-acting element in promoter and enhancer regions
BraA03g047170.3C	CAAT-box	CAAAT	1002	5	+	Pisum sativum	common cis-acting element in promoter and enhancer regions
BraA03g047170.3C	CAAT-box	CAAT	1055	4	-	Nicotiana glutinosa
BraA03g047170.3C	CAAT-box	CAAAT	1125	5	-	Pisum sativum	common cis-acting element in promoter and enhancer regions
BraA03g047170.3C	CAAT-box	CAAT	1179	4	-	Nicotiana glutinosa
BraA03g047170.3C	CAAT-box	CCCAATTT	1183	8	+	Arabidopsis thaliana	common cis-acting element in promoter and enhancer regions
BraA03g047170.3C	CAAT-box	CCAAT	1184	5	+	Arabidopsis thaliana	common cis-acting element in promoter and enhancer regions
BraA03g047170.3C	CAAT-box	CAAT	1185	4	+	Nicotiana glutinosa
BraA03g047170.3C	CAAT-box	CCAAT	1202	5	-	Arabidopsis thaliana	common cis-acting element in promoter and enhancer regions
BraA03g047170.3C	CAAT-box	CAAAT	1216	5	+	Pisum sativum	common cis-acting element in promoter and enhancer regions
BraA03g047170.3C	CAAT-box	CCAAT	1238	5	+	Arabidopsis thaliana	common cis-acting element in promoter and enhancer regions
BraA03g047170.3C	CAAT-box	CAAT	1239	4	+	Nicotiana glutinosa
BraA03g047170.3C	CAAT-box	CAAT	1421	4	+	Nicotiana glutinosa
BraA03g047170.3C	CAAT-box	CAAT	1444	4	+	Nicotiana glutinosa
BraA03g047170.3C	CAAT-box	CCAAT	1446	5	-	Arabidopsis thaliana	common cis-acting element in promoter and enhancer regions
BraA03g047170.3C	CAAT-box	CAAAT	1482	5	-	Pisum sativum	common cis-acting element in promoter and enhancer regions
BraA03g047170.3C	CAAT-box	CAAAT	1589	5	+	Pisum sativum	common cis-acting element in promoter and enhancer regions
BraA03g047170.3C	CAAT-box	CAAT	1714	4	+	Nicotiana glutinosa
BraA03g047170.3C	CAAT-box	CAAT	1762	4	-	Nicotiana glutinosa
BraA03g047170.3C	CAAT-box	CAAAT	1908	5	-	Pisum sativum	common cis-acting element in promoter and enhancer regions
BraA03g047170.3C	CAAT-box	CAAT	1929	4	-	Nicotiana glutinosa
BraA03g047170.3C	DRE1	ACCGAGA	376	7	+	Zea mays
BraA03g047170.3C	DRE1	ACCGAGA	1973	7	-	Zea mays
BraA03g047170.3C	G-Box	CACGTG	1414	6	-	Pisum sativum	cis-acting regulatory element involved in light responsiveness
BraA03g047170.3C	G-Box	CACGTG	1430	6	-	Pisum sativum	cis-acting regulatory element involved in light responsiveness
BraA03g047170.3C	ABRE	ACGTG	131	5	-	Arabidopsis thaliana	cis-acting element involved in the abscisic acid responsiveness
BraA03g047170.3C	ABRE	ACGTG	467	5	+	Arabidopsis thaliana	cis-acting element involved in the abscisic acid responsiveness
BraA03g047170.3C	ABRE	CACGTG	1414	6	-	Arabidopsis thaliana	cis-acting element involved in the abscisic acid responsiveness
BraA03g047170.3C	ABRE	ACGTG	1415	5	+	Arabidopsis thaliana	cis-acting element involved in the abscisic acid responsiveness
BraA03g047170.3C	ABRE	CACGTG	1430	6	-	Arabidopsis thaliana	cis-acting element involved in the abscisic acid responsiveness
BraA03g047170.3C	ABRE	ACGTG	1431	5	+	Arabidopsis thaliana	cis-acting element involved in the abscisic acid responsiveness
BraA03g047170.3C	TGACG-motif	TGACG	171	5	+	Hordeum vulgare	cis-acting regulatory element involved in the MeJA-responsiveness
BraA03g047170.3C	CAT-box	GCCACT	391	6	-	Arabidopsis thaliana	cis-acting regulatory element related to meristem expression
BraA03g047170.3C	CAT-box	GCCACT	780	6	-	Arabidopsis thaliana	cis-acting regulatory element related to meristem expression
BraA03g047170.3C	GT1-motif	GGTTAA	705	6	+	Arabidopsis thaliana	light responsive element
BraA03g047170.3C	as-1	TGACG	171	5	+	Arabidopsis thaliana
BraA03g047170.3C	AT~TATA-box	TATATA	259	6	+	Arabidopsis thaliana
BraA03g047170.3C	AT~TATA-box	TATATA	1527	6	-	Arabidopsis thaliana
BraA03g047170.3C	TCA	TCATCTTCAT	547	9	-	Pisum sativum
BraA03g051830.3C	CCGTCC-box	CCGTCC	892	6	-	Petroselinum hortense
BraA03g051830.3C	CCGTCC-box	CCGTCC	1039	6	-	Petroselinum hortense
BraA03g051830.3C	O2-site	GATGATGTGG	379	9	-	Zea mays	cis-acting regulatory element involved in zein metabolism regulation
BraA03g051830.3C	WUN-motif	AAATTACT	1500	8	-	Nicotiana glutinosa
BraA03g051830.3C	TCT-motif	TCTTAC	1400	6	+	Arabidopsis thaliana	part of a light responsive element
BraA03g051830.3C	G-box	CACGTC	1964	6	+	Zea mays	cis-acting regulatory element involved in light responsiveness
BraA03g051830.3C	TATA-box	ATTATA	65	6	+	Brassica napus	core promoter element around -30 of transcription start
BraA03g051830.3C	TATA-box	TATAA	66	5	-	Arabidopsis thaliana	core promoter element around -30 of transcription start
BraA03g051830.3C	TATA-box	TATA	67	4	+	Arabidopsis thaliana	core promoter element around -30 of transcription start
BraA03g051830.3C	TATA-box	ATATAA	148	6	+	Brassica oleracea	core promoter element around -30 of transcription start
BraA03g051830.3C	TATA-box	TATA	149	4	+	Arabidopsis thaliana	core promoter element around -30 of transcription start
BraA03g051830.3C	TATA-box	ATATAT	179	6	+	Brassica napus	core promoter element around -30 of transcription start
BraA03g051830.3C	TATA-box	TATA	180	4	+	Arabidopsis thaliana	core promoter element around -30 of transcription start
BraA03g051830.3C	TATA-box	TACAAAA	265	7	-	Oryza sativa	core promoter element around -30 of transcription start
BraA03g051830.3C	TATA-box	TATA	557	4	+	Arabidopsis thaliana	core promoter element around -30 of transcription start
BraA03g051830.3C	TATA-box	TATA	582	4	+	Arabidopsis thaliana	core promoter element around -30 of transcription start
BraA03g051830.3C	TATA-box	TATA	606	4	+	Arabidopsis thaliana	core promoter element around -30 of transcription start
BraA03g051830.3C	TATA-box	TATA	639	4	+	Arabidopsis thaliana	core promoter element around -30 of transcription start
BraA03g051830.3C	TATA-box	ATATAT	1125	6	-	Brassica napus	core promoter element around -30 of transcription start
BraA03g051830.3C	TATA-box	TATATA	1126	6	-	Arabidopsis thaliana	core promoter element around -30 of transcription start
BraA03g051830.3C	TATA-box	ATATAT	1127	6	-	Brassica napus	core promoter element around -30 of transcription start
BraA03g051830.3C	TATA-box	TATA	1128	4	-	Arabidopsis thaliana	core promoter element around -30 of transcription start
BraA03g051830.3C	TATA-box	TATAAATA	1668	8	-	Daucus carota	core promoter element around -30 of transcription start
BraA03g051830.3C	TATA-box	TATAAAT	1669	7	-	Brassica juncea	core promoter element around -30 of transcription start
BraA03g051830.3C	TATA-box	TATAAA	1670	6	-	Helianthus annuus	core promoter element around -30 of transcription start
BraA03g051830.3C	TATA-box	TATAA	1671	5	-	Arabidopsis thaliana	core promoter element around -30 of transcription start
BraA03g051830.3C	TATA-box	TATA	1672	4	-	Arabidopsis thaliana	core promoter element around -30 of transcription start
BraA03g051830.3C	Unnamed__1	CGTGG	1213	5	-	Zea mays
BraA03g051830.3C	Unnamed__1	CGTGG	1259	5	-	Zea mays
BraA03g051830.3C	Gap-box	CAAATGAA(A/G)A	119	9	-	Arabidopsis thaliana	part of a light responsive element
BraA03g051830.3C	MYC	CATTTG	123	6	+	Arabidopsis thaliana
BraA03g051830.3C	MYC	CATGTG	1270	6	-	Arabidopsis thaliana
BraA03g051830.3C	MYC	CATTTG	1789	6	-	Arabidopsis thaliana
BraA03g051830.3C	Myb-binding site	CAACAG	315	6	+	Nicotiana tabacum
BraA03g051830.3C	Unnamed_1	GGATTTTACAGT	287	11	-	Pisum sativum	cis-acting element involved in phytochrome down-regulation expression
BraA03g051830.3C	A-box	CCGTCC	892	6	-	Petroselinum crispum	cis-acting regulatory element
BraA03g051830.3C	A-box	CCGTCC	1039	6	-	Petroselinum crispum	cis-acting regulatory element
BraA03g051830.3C	AAGAA-motif	GAAAGAA	234	7	-	Avena sativa
BraA03g051830.3C	MYB	CAACAG	315	6	+	Arabidopsis thaliana
BraA03g051830.3C	MYB	CAACCA	427	6	+	Arabidopsis thaliana
BraA03g051830.3C	MYB	CAACCA	452	6	+	Arabidopsis thaliana
BraA03g051830.3C	MYB	TAACCA	1713	6	+	Arabidopsis thaliana
BraA03g051830.3C		motif_sequence	158	4	-	organism	short_function
BraA03g051830.3C		motif_sequence	162	4	+	organism	short_function
BraA03g051830.3C		motif_sequence	209	4	-	organism	short_function
BraA03g051830.3C		motif_sequence	386	4	+	organism	short_function
BraA03g051830.3C		motif_sequence	904	4	-	organism	short_function
BraA03g051830.3C		motif_sequence	944	4	-	organism	short_function
BraA03g051830.3C		motif_sequence	1052	4	-	organism	short_function
BraA03g051830.3C		motif_sequence	1060	4	+	organism	short_function
BraA03g051830.3C		motif_sequence	1081	4	-	organism	short_function
BraA03g051830.3C		motif_sequence	1104	4	-	organism	short_function
BraA03g051830.3C		motif_sequence	1150	4	-	organism	short_function
BraA03g051830.3C		motif_sequence	1187	4	-	organism	short_function
BraA03g051830.3C		motif_sequence	1320	4	+	organism	short_function
BraA03g051830.3C		motif_sequence	1417	4	-	organism	short_function
BraA03g051830.3C		motif_sequence	1435	4	+	organism	short_function
BraA03g051830.3C		motif_sequence	1873	4	+	organism	short_function
BraA03g051830.3C		motif_sequence	1911	4	+	organism	short_function
BraA03g051830.3C		motif_sequence	1952	4	+	organism	short_function
BraA03g051830.3C		motif_sequence	1957	4	+	organism	short_function
BraA03g051830.3C		motif_sequence	1975	4	+	organism	short_function
BraA03g051830.3C	Unnamed__4	CTCC	896	4	-	Petroselinum hortense
BraA03g051830.3C	Unnamed__4	CTCC	904	4	-	Petroselinum hortense
BraA03g051830.3C	Unnamed__4	CTCC	944	4	-	Petroselinum hortense
BraA03g051830.3C	Unnamed__4	CTCC	964	4	+	Petroselinum hortense
BraA03g051830.3C	Unnamed__4	CTCC	1036	4	-	Petroselinum hortense
BraA03g051830.3C	Unnamed__4	CTCC	1043	4	-	Petroselinum hortense
BraA03g051830.3C	Unnamed__4	CTCC	1081	4	-	Petroselinum hortense
BraA03g051830.3C	Unnamed__4	CTCC	1104	4	-	Petroselinum hortense
BraA03g051830.3C	Unnamed__4	CTCC	1199	4	-	Petroselinum hortense
BraA03g051830.3C	Unnamed__4	CTCC	1491	4	-	Petroselinum hortense
BraA03g051830.3C	Unnamed__4	CTCC	1889	4	+	Petroselinum hortense
BraA03g051830.3C	Unnamed__4	CTCC	1896	4	+	Petroselinum hortense
BraA03g051830.3C	Unnamed__4	CTCC	1920	4	+	Petroselinum hortense
BraA03g051830.3C	Unnamed__4	CTCC	1977	4	+	Petroselinum hortense
BraA03g051830.3C	ARE	AAACCA	1340	6	-	Zea mays	cis-acting regulatory element essential for the anaerobic induction
BraA03g051830.3C	AT1-motif	AATTATTTTTTATT	1727	13	-	Solanum tuberosum	part of a light responsive module
BraA03g051830.3C	Box 4	ATTAAT	417	6	+	Petroselinum crispum	part of a conserved DNA module involved in light responsiveness
BraA03g051830.3C	Box 4	ATTAAT	1734	6	-	Petroselinum crispum	part of a conserved DNA module involved in light responsiveness
BraA03g051830.3C	STRE	AGGGG	983	5	-	Arabidopsis thaliana
BraA03g051830.3C	STRE	AGGGG	1242	5	-	Arabidopsis thaliana
BraA03g051830.3C	STRE	AGGGG	1862	5	-	Arabidopsis thaliana
BraA03g051830.3C	GT1-motif	GGTTAA	1712	6	-	Arabidopsis thaliana	light responsive element
BraA03g051830.3C	AT~TATA-box	TATATA	1126	6	-	Arabidopsis thaliana
BraA03g051830.3C	MYB-like sequence	TAACCA	1713	6	+	Arabidopsis thaliana
BraA03g051830.3C	ERE	ATTTTAAA	1346	8	+	Nicotiana glutinos
BraA03g051830.3C	CAAT-box	CAAAT	3	5	-	Pisum sativum	common cis-acting element in promoter and enhancer regions
BraA03g051830.3C	CAAT-box	CCAAT	21	5	+	Arabidopsis thaliana	common cis-acting element in promoter and enhancer regions
BraA03g051830.3C	CAAT-box	CAAT	22	4	+	Nicotiana glutinosa
BraA03g051830.3C	CAAT-box	CAAAT	24	5	-	Pisum sativum	common cis-acting element in promoter and enhancer regions
BraA03g051830.3C	CAAT-box	CAAT	30	4	-	Nicotiana glutinosa
BraA03g051830.3C	CAAT-box	CAAAT	96	5	+	Pisum sativum	common cis-acting element in promoter and enhancer regions
BraA03g051830.3C	CAAT-box	CAAAT	124	5	-	Pisum sativum	common cis-acting element in promoter and enhancer regions
BraA03g051830.3C	CAAT-box	CAAAT	153	5	-	Pisum sativum	common cis-acting element in promoter and enhancer regions
BraA03g051830.3C	CAAT-box	CAAAT	167	5	+	Pisum sativum	common cis-acting element in promoter and enhancer regions
BraA03g051830.3C	CAAT-box	CAAT	188	4	+	Nicotiana glutinosa
BraA03g051830.3C	CAAT-box	CAAAT	192	5	+	Pisum sativum	common cis-acting element in promoter and enhancer regions
BraA03g051830.3C	CAAT-box	CAAT	206	4	-	Nicotiana glutinosa
BraA03g051830.3C	CAAT-box	CAAT	367	4	+	Nicotiana glutinosa
BraA03g051830.3C	CAAT-box	CAAAT	625	5	+	Pisum sativum	common cis-acting element in promoter and enhancer regions
BraA03g051830.3C	CAAT-box	CAAT	632	4	+	Nicotiana glutinosa
BraA03g051830.3C	CAAT-box	CAAAT	667	5	+	Pisum sativum	common cis-acting element in promoter and enhancer regions
BraA03g051830.3C	CAAT-box	CAAT	702	4	+	Nicotiana glutinosa
BraA03g051830.3C	CAAT-box	CAAT	793	4	+	Nicotiana glutinosa
BraA03g051830.3C	CAAT-box	CCAAT	827	5	-	Arabidopsis thaliana	common cis-acting element in promoter and enhancer regions
BraA03g051830.3C	CAAT-box	CAAT	832	4	-	Nicotiana glutinosa
BraA03g051830.3C	CAAT-box	CCAAT	881	5	-	Arabidopsis thaliana	common cis-acting element in promoter and enhancer regions
BraA03g051830.3C	CAAT-box	CAAT	886	4	-	Nicotiana glutinosa
BraA03g051830.3C	CAAT-box	CAAT	920	4	-	Nicotiana glutinosa
BraA03g051830.3C	CAAT-box	CCAAT	940	5	-	Arabidopsis thaliana	common cis-acting element in promoter and enhancer regions
BraA03g051830.3C	CAAT-box	CAAT	1004	4	+	Nicotiana glutinosa
BraA03g051830.3C	CAAT-box	CAAAT	1022	5	+	Pisum sativum	common cis-acting element in promoter and enhancer regions
BraA03g051830.3C	CAAT-box	CAAT	1116	4	-	Nicotiana glutinosa
BraA03g051830.3C	CAAT-box	CCAAT	1338	5	-	Arabidopsis thaliana	common cis-acting element in promoter and enhancer regions
BraA03g051830.3C	CAAT-box	CAAT	1405	4	+	Nicotiana glutinosa
BraA03g051830.3C	CAAT-box	CAAT	1425	4	+	Nicotiana glutinosa
BraA03g051830.3C	CAAT-box	CAAT	1475	4	-	Nicotiana glutinosa
BraA03g051830.3C	CAAT-box	CAAAT	1504	5	-	Pisum sativum	common cis-acting element in promoter and enhancer regions
BraA03g051830.3C	CAAT-box	CAAT	1559	4	-	Nicotiana glutinosa
BraA03g051830.3C	CAAT-box	CCAAT	1571	5	-	Arabidopsis thaliana	common cis-acting element in promoter and enhancer regions
BraA03g051830.3C	CAAT-box	CAAAT	1653	5	+	Pisum sativum	common cis-acting element in promoter and enhancer regions
BraA03g051830.3C	CAAT-box	CAAAT	1789	5	+	Pisum sativum	common cis-acting element in promoter and enhancer regions
BraA03g051830.3C	CCGTCC motif	CCGTCC	892	6	-	Nicotiana tabacum
BraA03g051830.3C	CCGTCC motif	CCGTCC	1039	6	-	Nicotiana tabacum
BraA03g051830.3C	TGA-element	AACGAC	913	6	-	Brassica oleracea	auxin-responsive element
BraA03g051830.3C	TGA-element	AACGAC	1459	6	+	Brassica oleracea	auxin-responsive element
BraA03g051830.3C	ABRE	ACGTG	1964	5	-	Arabidopsis thaliana	cis-acting element involved in the abscisic acid responsiveness
BraA03g051830.3C	AAAC-motif	CAATCAAAACCT	1108	11	-	Spinacia oleracea	light responsive element
BraA04g004290.3C	MYC	CATGTG	1522	6	+	Arabidopsis thaliana
BraA04g004290.3C	CGTCA-motif	CGTCA	486	5	-	Hordeum vulgare	cis-acting regulatory element involved in the MeJA-responsiveness
BraA04g004290.3C	LTR	CCGAAA	1678	6	+	Hordeum vulgare	cis-acting element involved in low-temperature responsiveness
BraA04g004290.3C	MYB	CAACCA	308	6	+	Arabidopsis thaliana
BraA04g004290.3C	MYB	TAACCA	342	6	-	Arabidopsis thaliana
BraA04g004290.3C	MYB	TAACCA	1280	6	-	Arabidopsis thaliana
BraA04g004290.3C	MYB	TAACCA	1415	6	+	Arabidopsis thaliana
BraA04g004290.3C	MYB	TAACCA	1514	6	-	Arabidopsis thaliana
BraA04g004290.3C		motif_sequence	630	4	+	organism	short_function
BraA04g004290.3C		motif_sequence	639	4	+	organism	short_function
BraA04g004290.3C		motif_sequence	715	4	-	organism	short_function
BraA04g004290.3C		motif_sequence	1177	4	-	organism	short_function
BraA04g004290.3C		motif_sequence	1523	4	+	organism	short_function
BraA04g004290.3C		motif_sequence	1530	4	+	organism	short_function
BraA04g004290.3C		motif_sequence	1584	4	-	organism	short_function
BraA04g004290.3C		motif_sequence	1739	4	+	organism	short_function
BraA04g004290.3C		motif_sequence	1750	4	+	organism	short_function
BraA04g004290.3C		motif_sequence	1820	4	+	organism	short_function
BraA04g004290.3C		motif_sequence	1828	4	+	organism	short_function
BraA04g004290.3C		motif_sequence	1845	4	+	organism	short_function
BraA04g004290.3C		motif_sequence	1923	4	+	organism	short_function
BraA04g004290.3C	AAGAA-motif	GAAAGAA	1552	7	+	Avena sativa
BraA04g004290.3C	Myb	TAACTG	784	6	-	Arabidopsis thaliana
BraA04g004290.3C	WUN-motif	AAATTACT	622	8	+	Nicotiana glutinosa
BraA04g004290.3C	WUN-motif	TTATTACAT	760	9	-	Nicotiana glutinosa
BraA04g004290.3C	TATA-box	ATATAT	17	6	+	Brassica napus	core promoter element around -30 of transcription start
BraA04g004290.3C	TATA-box	TATA	18	4	+	Arabidopsis thaliana	core promoter element around -30 of transcription start
BraA04g004290.3C	TATA-box	ATATAT	130	6	+	Brassica napus	core promoter element around -30 of transcription start
BraA04g004290.3C	TATA-box	TATA	131	4	+	Arabidopsis thaliana	core promoter element around -30 of transcription start
BraA04g004290.3C	TATA-box	ATATAT	141	6	+	Brassica napus	core promoter element around -30 of transcription start
BraA04g004290.3C	TATA-box	TATA	142	4	+	Arabidopsis thaliana	core promoter element around -30 of transcription start
BraA04g004290.3C	TATA-box	ATTATA	157	6	+	Brassica napus	core promoter element around -30 of transcription start
BraA04g004290.3C	TATA-box	TATAA	158	5	-	Arabidopsis thaliana	core promoter element around -30 of transcription start
BraA04g004290.3C	TATA-box	TATA	159	4	+	Arabidopsis thaliana	core promoter element around -30 of transcription start
BraA04g004290.3C	TATA-box	TATA	178	4	+	Arabidopsis thaliana	core promoter element around -30 of transcription start
BraA04g004290.3C	TATA-box	taTATAAAtc	228	9	-	Arabidopsis thaliana	core promoter element around -30 of transcription start
BraA04g004290.3C	TATA-box	TATAAA	230	6	-	Helianthus annuus	core promoter element around -30 of transcription start
BraA04g004290.3C	TATA-box	TATATAA	231	7	-	Arabidopsis thaliana	core promoter element around -30 of transcription start
BraA04g004290.3C	TATA-box	TATATA	232	6	+	Arabidopsis thaliana	core promoter element around -30 of transcription start
BraA04g004290.3C	TATA-box	TATA	234	4	+	Arabidopsis thaliana	core promoter element around -30 of transcription start
BraA04g004290.3C	TATA-box	TATA	252	4	+	Arabidopsis thaliana	core promoter element around -30 of transcription start
BraA04g004290.3C	TATA-box	TATACA	580	6	-	Helianthus annuus	core promoter element around -30 of transcription start
BraA04g004290.3C	TATA-box	TATA	582	4	+	Arabidopsis thaliana	core promoter element around -30 of transcription start
BraA04g004290.3C	TATA-box	TATACA	587	6	-	Helianthus annuus	core promoter element around -30 of transcription start
BraA04g004290.3C	TATA-box	TATA	589	4	+	Arabidopsis thaliana	core promoter element around -30 of transcription start
BraA04g004290.3C	TATA-box	ATATAA	745	6	+	Brassica oleracea	core promoter element around -30 of transcription start
BraA04g004290.3C	TATA-box	TATA	746	4	+	Arabidopsis thaliana	core promoter element around -30 of transcription start
BraA04g004290.3C	TATA-box	TATTTAAA	772	8	+	Arabidopsis thaliana	core promoter element around -30 of transcription start
BraA04g004290.3C	TATA-box	TATA	860	4	+	Arabidopsis thaliana	core promoter element around -30 of transcription start
BraA04g004290.3C	TATA-box	TACAAAA	922	7	-	Oryza sativa	core promoter element around -30 of transcription start
BraA04g004290.3C	TATA-box	TATTTAAA	961	8	-	Arabidopsis thaliana	core promoter element around -30 of transcription start
BraA04g004290.3C	TATA-box	TACAAAA	988	7	-	Oryza sativa	core promoter element around -30 of transcription start
BraA04g004290.3C	TATA-box	ccTATAAAaa	1026	9	+	Arabidopsis thaliana	core promoter element around -30 of transcription start
BraA04g004290.3C	TATA-box	TATA	1028	4	-	Arabidopsis thaliana	core promoter element around -30 of transcription start
BraA04g004290.3C	TATA-box	TACAAAA	1030	7	+	Oryza sativa	core promoter element around -30 of transcription start
BraA04g004290.3C	TATA-box	taTATAAAtc	1049	9	+	Arabidopsis thaliana	core promoter element around -30 of transcription start
BraA04g004290.3C	TATA-box	ATATAT	1072	6	-	Brassica napus	core promoter element around -30 of transcription start
BraA04g004290.3C	TATA-box	TATA	1073	4	-	Arabidopsis thaliana	core promoter element around -30 of transcription start
BraA04g004290.3C	TATA-box	TATATA	1089	6	-	Arabidopsis thaliana	core promoter element around -30 of transcription start
BraA04g004290.3C	TATA-box	ATATAA	1090	6	+	Brassica oleracea	core promoter element around -30 of transcription start
BraA04g004290.3C	TATA-box	TATA	1091	4	-	Arabidopsis thaliana	core promoter element around -30 of transcription start
BraA04g004290.3C	TATA-box	TATAAAA	1149	7	-	Pisum sativum	core promoter element around -30 of transcription start
BraA04g004290.3C	TATA-box	TATAAA	1150	6	-	Helianthus annuus	core promoter element around -30 of transcription start
BraA04g004290.3C	TATA-box	TATATAA	1151	7	-	Arabidopsis thaliana	core promoter element around -30 of transcription start
BraA04g004290.3C	TATA-box	TATATA	1152	6	-	Arabidopsis thaliana	core promoter element around -30 of transcription start
BraA04g004290.3C	TATA-box	ATATAT	1153	6	-	Brassica napus	core promoter element around -30 of transcription start
BraA04g004290.3C	TATA-box	TATA	1154	4	-	Arabidopsis thaliana	core promoter element around -30 of transcription start
BraA04g004290.3C	TATA-box	taTATAAAtc	1285	9	-	Arabidopsis thaliana	core promoter element around -30 of transcription start
BraA04g004290.3C	TATA-box	TATAAAT	1286	7	-	Brassica juncea	core promoter element around -30 of transcription start
BraA04g004290.3C	TATA-box	TATAAA	1287	6	-	Helianthus annuus	core promoter element around -30 of transcription start
BraA04g004290.3C	TATA-box	TATATAA	1288	7	-	Arabidopsis thaliana	core promoter element around -30 of transcription start
BraA04g004290.3C	TATA-box	TATATA	1289	6	-	Arabidopsis thaliana	core promoter element around -30 of transcription start
BraA04g004290.3C	TATA-box	ATATAT	1290	6	-	Brassica napus	core promoter element around -30 of transcription start
BraA04g004290.3C	TATA-box	TATA	1291	4	-	Arabidopsis thaliana	core promoter element around -30 of transcription start
BraA04g004290.3C	TATA-box	ATATAT	1380	6	-	Brassica napus	core promoter element around -30 of transcription start
BraA04g004290.3C	TATA-box	TATATA	1381	6	-	Arabidopsis thaliana	core promoter element around -30 of transcription start
BraA04g004290.3C	TATA-box	ATATAT	1382	6	-	Brassica napus	core promoter element around -30 of transcription start
BraA04g004290.3C	TATA-box	TATA	1383	4	-	Arabidopsis thaliana	core promoter element around -30 of transcription start
BraA04g004290.3C	TATA-box	TATA	1403	4	-	Arabidopsis thaliana	core promoter element around -30 of transcription start
BraA04g004290.3C	TATA-box	TATATA	1475	6	-	Arabidopsis thaliana	core promoter element around -30 of transcription start
BraA04g004290.3C	TATA-box	ATATAT	1476	6	-	Brassica napus	core promoter element around -30 of transcription start
BraA04g004290.3C	TATA-box	TATATA	1477	6	-	Arabidopsis thaliana	core promoter element around -30 of transcription start
BraA04g004290.3C	TATA-box	ATATAT	1478	6	-	Brassica napus	core promoter element around -30 of transcription start
BraA04g004290.3C	TATA-box	TATATA	1479	6	-	Arabidopsis thaliana	core promoter element around -30 of transcription start
BraA04g004290.3C	TATA-box	ATATAT	1480	6	-	Brassica napus	core promoter element around -30 of transcription start
BraA04g004290.3C	TATA-box	TATA	1481	4	-	Arabidopsis thaliana	core promoter element around -30 of transcription start
BraA04g004290.3C	TATA-box	TACAAAA	1489	7	-	Oryza sativa	core promoter element around -30 of transcription start
BraA04g004290.3C	TATA-box	TATAAAT	1498	7	-	Brassica juncea	core promoter element around -30 of transcription start
BraA04g004290.3C	TATA-box	TATAAA	1499	6	-	Helianthus annuus	core promoter element around -30 of transcription start
BraA04g004290.3C	TATA-box	TATAA	1500	5	-	Arabidopsis thaliana	core promoter element around -30 of transcription start
BraA04g004290.3C	TATA-box	TATA	1501	4	-	Arabidopsis thaliana	core promoter element around -30 of transcription start
BraA04g004290.3C	TATA-box	TATAAAA	1543	7	-	Pisum sativum	core promoter element around -30 of transcription start
BraA04g004290.3C	TATA-box	TATAAA	1544	6	-	Helianthus annuus	core promoter element around -30 of transcription start
BraA04g004290.3C	TATA-box	TATAA	1545	5	-	Arabidopsis thaliana	core promoter element around -30 of transcription start
BraA04g004290.3C	TATA-box	TATA	1546	4	-	Arabidopsis thaliana	core promoter element around -30 of transcription start
BraA04g004290.3C	TATA-box	ATTATA	1577	6	+	Brassica napus	core promoter element around -30 of transcription start
BraA04g004290.3C	TATA-box	TATAA	1578	5	-	Arabidopsis thaliana	core promoter element around -30 of transcription start
BraA04g004290.3C	TATA-box	TATA	1579	4	-	Arabidopsis thaliana	core promoter element around -30 of transcription start
BraA04g004290.3C	TATA-box	taTATAAAtc	1587	9	-	Arabidopsis thaliana	core promoter element around -30 of transcription start
BraA04g004290.3C	TATA-box	TATAAAT	1588	7	-	Brassica juncea	core promoter element around -30 of transcription start
BraA04g004290.3C	TATA-box	TATAAA	1589	6	-	Helianthus annuus	core promoter element around -30 of transcription start
BraA04g004290.3C	TATA-box	TATAA	1590	5	-	Arabidopsis thaliana	core promoter element around -30 of transcription start
BraA04g004290.3C	TATA-box	TATA	1591	4	-	Arabidopsis thaliana	core promoter element around -30 of transcription start
BraA04g004290.3C	TATA-box	TATAA	1650	5	-	Arabidopsis thaliana	core promoter element around -30 of transcription start
BraA04g004290.3C	TATA-box	TATA	1651	4	-	Arabidopsis thaliana	core promoter element around -30 of transcription start
BraA04g004290.3C	Unnamed__1	CGTGG	480	5	-	Zea mays
BraA04g004290.3C	MYB-like sequence	TAACCA	342	6	-	Arabidopsis thaliana
[truncated: 2,385 more rows]
